# Supplementary material for: The HAC1 histone acetyltransferase promotes leaf senescence and regulates the expression of ERF022
Source: Plant Direct. 2019 Aug 27;3(8):e00159. doi: 10.1002/pld3.159 (PMC6710649; doi:10.1002/pld3.159)
Supplement: Supplementary file 2 [file PLD3-3-e00159-s001.xlsx]

## Sheet: 1. H3K9ac_Down_hac1
Gene.ID	Gene Symbol	avg fold change WT vs. hac1	Start gene	End gene	Start.peak	End.peak	WT reads	hac1-1 reads	hac1-2 reads	WT vs. hac1-1 -log10 (P-value)	WT vs. hac1-2 -log10 (P-value)
AT1G01130	AT1G01130	2.01788	61905	63811	61449	62346	169	109	68	5.02229	10.7331
AT1G01140	CIPK9	1.77	64166	67774	66274	68074	629	341	371	17.4861	10.7919
AT1G01430	TBL25	1.74959	156477	158823	157027	158848	623	380	335	11.9203	14.6185
AT1G01453	AT1G01453	1.88729	166589	168088	167025	167950	265	137	144	11.4259	8.07956
AT1G01570	AT1G01570	1.96828	204935	207642	204811	206112	410	232	189	12.0217	16.2935
AT1G02400	GA2OX6	1.94402	486800	489651	485519	487795	901	467	460	24.6188	22.0508
AT1G02560	CLPP5	1.68802	537740	540127	537623	539334	984	559	609	19.4401	11.3633
AT1G02900	RALF1	1.90771	653604	654457	652685	654606	358	196	180	12.1067	12.1128
AT1G02920	GSTF7	1.55219	658578	659980	658548	662632	1347	881	855	12.1011	11.6847
AT1G02930	GSTF6	1.55219	661088	662475	658548	662632	1347	881	855	12.1011	11.6847
AT1G02940	GSTF5	2.69548	662963	664290	662686	663558	202	69	82	18.4956	12.1268
AT1G03060	SPI	1.61483	712440	727553	726332	727723	369	255	207	5.67927	9.06895
AT1G03870	FLA9	1.49374	982381	983544	982236	983728	484	337	312	6.11907	6.42449
AT1G04453		1.62233	1953734	1954192	1951585	1953774	1307	780	833	18.5576	11.2239
AT1G04753		1.80328	3247779	3248058	3247998	3249289	311	170	175	11.1383	8.04274
AT1G04993	MIR8166	2.12528	4525271	4525360	4525074	4526329	492	232	231	21.0361	17.8479
AT1G05100	MAPKKK18	1.65006	1469541	1470881	1469511	1470691	458	299	259	7.94141	10.1982
AT1G05170	AT1G05170	2.1224	1490974	1494248	1493137	1494054	220	138	83	6.24906	14.5776
AT1G05213		1.98358	5479274	5481730	5479791	5480837	210	118	96	8.14851	10.165
AT1G05347		1.67	6149305	6150189	6149068	6150112	334	225	180	6.07926	9.58003
AT1G05523		2.24033	6957968	6959124	6958158	6959026	170	73	79	12.0093	8.37908
AT1G05675	AT1G05675	1.63505	1701116	1702749	1702112	1703031	238	154	138	5.96637	6.24906
AT1G05680	UGT74E2	1.63505	1703002	1704838	1702112	1703031	238	154	138	5.96637	6.24906
AT1G05737		1.80005	7872850	7873056	7872146	7873679	385	219	209	11.4112	10.3657
AT1G05767		2.1277	8071789	8075020	8074282	8075290	259	158	99	7.46097	16.232
AT1G05857		1.56796	8539957	8540308	8539506	8542124	998	635	638	12.4485	9.7011
AT1G06130	GLX2+AC0-4	1.64779	1857757	1860938	1859612	1862915	1081	694	622	12.298	16.4416
AT1G06135	AT1G06135	1.64779	1862184	1862742	1859612	1862915	1081	694	622	12.298	16.4416
AT1G06160	ORA59	1.78568	1882907	1883992	1882766	1884112	414	226	238	13.3782	9.03891
AT1G06180	MYB13	2.06144	1889362	1891276	1889287	1890056	140	80	59	6.20393	8.73248
AT1G06400	ARA+AC0-2	1.62233	1950596	1952880	1951585	1953774	1307	780	833	18.5576	11.2239
AT1G06410	TPS7	1.97331	1954674	1958866	1954203	1956459	998	487	526	30.8852	21.3486
AT1G06867		1.71696	12986720	12987066	12986492	12988188	810	524	429	10.594	18.2811
AT1G06873		1.71696	12986823	12986908	12986492	12988188	810	524	429	10.594	18.2811
AT1G06877		1.71696	12987190	12987313	12986492	12988188	810	524	429	10.594	18.2811
AT1G06980	AT1G06980	1.70925	2142939	2143977	2143061	2144088	305	189	169	7.70522	8.35326
AT1G06983		1.78169	13838401	13839087	13838022	13839052	204	115	114	7.92756	6.23656
AT1G07135	AT1G07135	1.62095	2189877	2190784	2189486	2191085	1141	785	638	8.58184	18.9591
AT1G07530	SCL14	1.57432	2313581	2316507	2315074	2316756	705	507	401	5.79573	13.2337
AT1G07763		2.28518	19171732	19171968	19171203	19172184	256	129	99	11.8879	15.7541
AT1G07843		4.42286	19699159	19699526	19699484	19700390	187	78	29	13.453	29.2816
AT1G07870	AT1G07870	1.56868	2428773	2432091	2430780	2432343	490	319	306	8.2927	7.39137
AT1G08230	AT1G08230	1.46875	2583594	2586969	2585822	2587084	583	402	392	6.84725	5.75037
AT1G08830	CSD1	1.60774	2827060	2829315	2826742	2828254	407	280	231	6.03165	9.33955
AT1G08857		1.44613	24948393	24953988	24948527	24949720	421	302	281	5.04727	5.12308
AT1G08953		1.98579	25386024	25386265	25386013	25387326	275	140	137	12.1667	10.2851
AT1G09287		2.02441	27080516	27081002	27080704	27081755	325	198	135	8.43535	16.822
AT1G09457		1.57118	27975520	27975752	27974194	27977246	1049	733	613	7.59992	15.1167
AT1G09463		1.75473	27979692	27980004	27979067	27982192	1552	879	890	24.8919	20.6369
AT1G09480	AT1G09480	1.7619	3057975	3060757	3058219	3059097	192	126	96	5.10522	7.89022
AT1G09583		9.38942	28470024	28470292	28470184	28470999	186	16	26	42.1619	30.834
AT1G09687	MIR4228	1.77392	28889375	28889532	28888762	28890029	420	284	203	6.58918	14.9064
AT1G09787		1.92135	29422295	29422360	29421866	29422818	238	128	120	9.87089	9.03074
AT1G09793		3.36524	29427765	29428422	29427667	29428517	163	74	36	10.6646	20.6424
AT1G09797		3.36524	29427802	29428566	29427667	29428517	163	74	36	10.6646	20.6424
AT1G09865		1.47516	27711954	27712458	27712117	27713875	632	456	404	5.56663	7.6814
AT1G09915		1.77392	28889097	28890809	28888762	28890029	420	284	203	6.58918	14.9064
AT1G09940	HEMA2	1.78497	3236908	3239554	3237707	3242996	3410	1945	1877	34.5888	38.9496
AT1G09950	RAS1	1.78497	3240531	3241863	3237707	3242996	3410	1945	1877	34.5888	38.9496
AT1G10070	BCAT+AC0-2	2.02305	3288087	3290471	3287965	3289037	246	129	115	10.5791	10.863
AT1G10090	AT1G10090	1.55387	3290311	3296198	3294796	3297721	1138	779	691	8.81386	13.4437
AT1G10150	AT1G10150	1.4583	3325799	3327614	3325928	3327022	397	281	264	5.2674	5.00784
AT1G10155	PP2+AC0-A10	1.4583	3325825	3328448	3325928	3327022	397	281	264	5.2674	5.00784
AT1G10460	GLP7	1.80316	3439030	3440359	3439468	3440500	247	124	153	11.6557	5.14297
AT1G10940	SNRK2.4	1.85372	3655673	3658612	3657445	3658902	453	266	226	11.3889	14.5436
AT1G10950	TMN1	1.71037	3659204	3664264	3658976	3660155	339	232	173	5.69367	11.2402
AT1G11330	AT1G11330	1.62426	3809795	3813809	3812392	3814015	562	378	319	7.63695	11.5205
AT1G11340	AT1G11340	1.62426	3813907	3817420	3812392	3814015	562	378	319	7.63695	11.5205
AT1G11670	AT1G11670	1.7775	3928115	3931701	3930036	3931452	251	159	127	6.50944	9.29964
AT1G12020	AT1G12020	2.10271	4061363	4063549	4062441	4063658	686	293	368	32.3658	15.7181
AT1G12320	AT1G12320	2.44747	4186624	4190342	4189226	4190208	183	88	65	10.4441	13.6814
AT1G12580	PEPKR1	1.58186	4282794	4285876	4282651	4283933	510	328	317	8.78305	7.75358
AT1G12610	DDF1	3.90269	4289883	4291017	4289908	4291197	502	108	159	60.0248	36.0811
AT1G12990	AT1G12990	1.92292	4433605	4436102	4432683	4435284	1001	588	467	17.3539	30.364
AT1G13245	RTFL17	2.12528	4525414	4526204	4525074	4526329	492	232	231	21.0361	17.8479
AT1G13250	GATL3	1.53329	4528485	4530222	4528712	4530209	441	309	269	5.72925	7.63198
AT1G13700	PGL1	2.01876	4694372	4696023	4695515	4696526	241	107	135	14.4326	6.87884
AT1G14530	THH1	1.81151	4970858	4973726	4972803	4973893	347	206	179	9.51546	11.0935
AT1G14540	PER4	2.65132	4974021	4975705	4975072	4975933	163	97	45	6.13059	16.9203
AT1G14780	AT1G14780	2.04769	5090809	5094152	5090607	5091887	515	231	276	24.1017	13.0323
AT1G15350	AT1G15350	1.5855	5278027	5279988	5278609	5280109	371	235	233	7.97974	6.16917
AT1G15380	GLYI4	2.00425	5290582	5292582	5290585	5291548	174	105	74	6.14173	10.056
AT1G15825	AT1G15825	1.54918	5448073	5448608	5448027	5450359	1375	931	848	9.88372	13.7806
AT1G15830	AT1G15830	1.54918	5448060	5450617	5448027	5450359	1375	931	848	9.88372	13.7806
AT1G15840	AT1G15840	3.03224	5451432	5452374	5451396	5452332	192	47	97	24.995	7.70965
AT1G15950	CCR1	1.98358	5478603	5482180	5479791	5480837	210	118	96	8.14851	10.165
AT1G16100	AT1G16100	1.496	5518062	5518134	5517920	5519674	898	622	580	7.75216	8.7367
AT1G16110	WAKL6	1.496	5518219	5520929	5517920	5519674	898	622	580	7.75216	8.7367
AT1G16370	OCT6	2.34971	5596633	5598447	5596465	5597436	287	171	95	8.38977	21.7133
AT1G17860	AT1G17860	1.67	6149178	6150038	6149068	6150112	334	225	180	6.07926	9.58003
AT1G17870	EGY3	1.67	6149939	6152222	6149068	6150112	334	225	180	6.07926	9.58003
AT1G18210	AT1G18210	1.46065	6266609	6268939	6267639	6269227	1046	733	700	7.48636	7.66102
AT1G18300	NUDT4	1.97656	6299669	6301139	6299038	6301100	942	504	452	23.0779	27.0315
AT1G18470	AT1G18470	1.46626	6355695	6360344	6358980	6360490	637	457	414	5.73993	7.10563
AT1G18740	AT1G18740	1.74957	6463849	6465476	6463665	6465455	1154	685	636	17.9376	20.1773
AT1G19010	AT1G19010	1.49121	6565494	6567662	6565314	6566623	389	267	255	6.01986	5.29485
AT1G19450	AT1G19450	2.00758	6731411	6735024	6733834	6735074	288	146	141	12.608	10.9558
AT1G19770	PUP14	1.60966	6832325	6833837	6831988	6833769	1017	643	621	12.9245	12.2937
AT1G19780	CNGC8	1.60966	6833669	6836633	6831988	6833769	1017	643	621	12.9245	12.2937
AT1G20070	AT1G20070	2.24033	6958010	6959148	6958158	6959026	170	73	79	12.0093	8.37908
AT1G20100	AT1G20100	1.60435	6969025	6971036	6969236	6971089	630	461	342	5.10362	14.296
AT1G20310	AT1G20310	1.75469	7032070	7033329	7031882	7033492	775	454	430	15.4159	15.2933
AT1G20440	COR47	1.89436	7084409	7086873	7084399	7086075	602	350	291	13.7555	19.2051
AT1G20696	HMGB3	1.84646	7179273	7181574	7179192	7180602	565	402	247	5.76497	23.2066
AT1G21010	AT1G21010	1.88934	7346156	7347283	7345858	7347274	905	520	444	17.8266	24.7342
AT1G21100	IGMT1	1.83737	7386762	7388512	7387023	7388648	418	227	228	13.5663	10.7677
AT1G21110	IGMT3	1.79611	7389981	7391603	7389132	7391870	642	378	339	13.6462	15.8397
AT1G21120	IGMT2	1.89806	7395179	7396823	7395200	7397012	416	211	228	15.995	10.5574
AT1G21830	AT1G21830	1.58846	7660947	7662725	7661744	7662934	405	258	252	8.1466	6.79293
AT1G22030	AT1G22030	1.48362	7759077	7760929	7759127	7760447	431	303	279	5.59926	5.97131
AT1G22070	TGA3	1.48185	7789133	7792139	7789100	7790855	831	572	550	7.84623	7.38637
AT1G22275	ZYP1b	1.80005	7867067	7872715	7872146	7873679	385	219	209	11.4112	10.3657
AT1G22490	AT1G22490	1.94444	7938195	7940805	7939715	7940659	210	135	90	5.63243	11.4627
AT1G22710	SUC2	2.04694	8030587	8033156	8031478	8033271	355	177	170	15.0193	13.4747
AT1G22770	GI	1.73402	8061751	8067790	8061472	8062853	487	264	300	15.0121	7.83717
AT1G22800	AT1G22800	2.1277	8071789	8074357	8074282	8075290	259	158	99	7.46097	16.232
AT1G22810	AT1G22810	2.1277	8074231	8075037	8074282	8075290	259	158	99	7.46097	16.232
AT1G23360	MENG	1.54923	8295078	8296941	8295981	8297128	425	301	252	5.4123	8.29217
AT1G23440	AT1G23440	2.24548	8321611	8324497	8321461	8322473	238	107	105	14.1319	11.9412
AT1G23490	ARF1	2.13977	8336593	8338827	8336442	8337682	361	162	176	18.8716	13.0384
AT1G23870	TPS9	1.99648	8432179	8435656	8431993	8433407	350	162	191	17.4457	9.50297
AT1G24145	AT1G24145	1.56796	8540838	8542053	8539506	8542124	998	635	638	12.4485	9.7011
AT1G24160	AT1G24160	1.70476	8553313	8556750	8555098	8556665	483	334	246	6.30784	14.3814
AT1G24530	AT1G24530	1.59854	8692630	8694705	8692851	8694357	557	353	344	9.70903	8.38397
AT1G24575	AT1G24575	3.93678	8710847	8711578	8709944	8710849	180	108	29	6.36041	27.8492
AT1G24580	AT1G24580	3.93678	8709941	8710824	8709944	8710849	180	108	29	6.36041	27.8492
AT1G24822	AT1G24822	1.6879	8774997	8777882	8775564	8776901	581	395	305	7.37602	15.0025
AT1G24880	LpxC2	1.6879	8775901	8778072	8775564	8776901	581	395	305	7.37602	15.0025
AT1G25175	AT1G25175	1.53621	8826983	8829682	8826900	8828185	611	416	381	7.43309	8.4334
AT1G25277	AT1G25277	1.61817	8861734	8862797	8861536	8862756	406	246	256	9.69001	6.38083
AT1G25510	AT1G25510	1.72245	8959087	8961183	8959200	8960250	285	168	163	8.71319	7.296
AT1G26420	AT1G26420	1.53324	9141519	9143336	9142237	9143385	257	176	160	5.05866	5.15531
AT1G26920	AT1G26920	1.49784	9329493	9330612	9329283	9330622	501	332	337	7.71822	5.35065
AT1G26960	AtHB23	1.54555	9355827	9357502	9355732	9357065	401	277	244	5.92764	7.3112
AT1G27020	AT1G27020	1.75139	9378404	9380790	9377741	9379567	473	340	224	5.17932	16.9542
AT1G27360	SPL11	1.77284	9500892	9504023	9500472	9502979	837	531	425	11.7124	21.2572
AT1G27670	AT1G27670	2.77152	9627533	9628749	9627511	9628623	220	71	90	21.1746	12.8183
AT1G28190	AT1G28190	1.55798	9846747	9848015	9846798	9848202	860	553	551	11.113	8.89928
AT1G28260	AT1G28260	1.60263	9875527	9879433	9878440	9879462	249	160	151	6.18584	5.56819
AT1G28265	AT1G28265	1.60263	9879035	9879310	9878440	9879462	249	160	151	6.18584	5.56819
AT1G28370	ERF11	1.8101	9955774	9956980	9955755	9957908	1077	658	543	15.4059	25.7565
AT1G29280	WRKY65	1.5289	10236337	10237990	10236251	10237779	494	341	307	6.42323	7.617
AT1G29670	AT1G29670	1.58725	10375599	10377871	10374399	10376434	447	310	258	6.0809	9.44912
AT1G29690	CAD1	1.50286	10379020	10382153	10380751	10382421	789	525	525	9.18118	7.02388
AT1G30720	AT1G30720	2.22384	10897925	10899975	10897745	10900025	1323	602	588	43.9729	41.8272
AT1G30730	AT1G30730	1.78741	10900681	10902626	10900432	10902170	802	411	494	23.6891	10.3977
AT1G30740	AT1G30740	1.59513	10902995	10904739	10902964	10904280	404	276	234	6.17738	8.76357
AT1G31290	AGO3	2.61999	11188120	11192585	11190572	11191811	351	132	136	24.8097	20.0696
AT1G31580	ECS1	2.56092	11310997	11311989	11311078	11312114	246	125	78	11.3285	20.1716
AT1G32200	ATS1	2.13247	11601671	11605174	11602117	11603093	210	97	100	12.2471	9.3629
AT1G32550	FdC2	1.47042	11771621	11774294	11771912	11774381	578	413	375	5.70526	6.8697
AT1G33750	AT1G33750	1.74072	12233632	12236576	12236442	12239421	1219	650	759	27.0169	12.3217
AT1G33760	ERF022	1.74072	12237547	12238710	12236442	12239421	1219	650	759	27.0169	12.3217
AT1G34220	AT1G34220	1.67793	12462849	12466089	12464988	12466182	358	208	219	10.2939	6.73028
AT1G34245	EPF2	2.24763	12472868	12473974	12472344	12473447	219	100	95	12.9006	11.5198
AT1G34260	FAB1D	1.48405	12485318	12492207	12485058	12486606	577	406	373	6.17925	6.97162
AT1G35140	PHI+AC0-1	1.87023	12851983	12853235	12851093	12853312	892	482	472	21.618	19.5785
AT1G35230	AGP5	2.45319	12917070	12917829	12916809	12918019	435	189	167	22.8141	24.1532
AT1G35580	CINV1	1.53328	13122082	13125328	13124117	13125440	251	171	157	5.08075	5.04627
AT1G36622	AT1G36622	1.60578	13835620	13836954	13836115	13837185	240	159	141	5.45383	6.05229
AT1G36623	AT1G36623	1.60578	13835832	13836121	13836115	13837185	240	159	141	5.45383	6.05229
AT1G50740	AT1G50740	1.59917	18807672	18809035	18807639	18808947	494	323	296	8.13064	8.78203
AT1G50745	AT1G50745	1.59917	18808866	18810504	18807639	18808947	494	323	296	8.13064	8.78203
AT1G51690	B ALPHA	1.77887	19163843	19170449	19170165	19171175	282	190	136	5.62154	11.2234
AT1G52565	AT1G52565	1.73585	19579839	19580977	19579829	19580893	307	172	182	10.3492	6.82948
AT1G52855	AT1G52855	2.00071	19682773	19683565	19682742	19683718	159	81	78	8.52374	7.21722
AT1G52880	NAM	1.55593	19688708	19690589	19688964	19690824	749	489	474	9.79294	8.83486
AT1G52890	NAC019	1.5655	19696923	19698482	19696906	19698848	915	588	581	11.4621	9.61229
AT1G53210	AT1G53210	1.69042	19844450	19847856	19844508	19846125	634	451	321	5.98943	17.6967
AT1G53870	AT1G53870	1.54111	20112141	20113960	20112020	20113538	357	241	223	6.17696	6.20577
AT1G54130	RSH3	1.61653	20210772	20213942	20210677	20212101	675	388	452	15.2107	6.29706
AT1G56145	AT1G56145	2.56732	21008057	21014095	21008048	21009143	236	103	83	14.7696	17.0815
AT1G56240	PP2+AC0-B13	2.28296	21056099	21057577	21056300	21057580	285	141	112	13.3025	16.764
AT1G56242	AT1G56242	2.28296	21056401	21057815	21056300	21057580	285	141	112	13.3025	16.764
AT1G56250	PP2+AC0-B14	2.19805	21061522	21063047	21062276	21063237	169	107	60	5.29891	12.8902
AT1G56500	AT1G56500	1.71795	21159736	21167341	21166110	21168790	1058	713	542	9.48297	24.3169
AT1G56510	WRR4	1.71795	21167565	21173632	21166110	21168790	1058	713	542	9.48297	24.3169
AT1G56660	AT1G56660	1.58786	21237839	21241014	21237698	21240481	886	561	555	12.0552	10.1183
AT1G58290	HEMA1	1.61843	21623700	21626402	21624534	21626527	1062	724	600	8.86744	17.4351
AT1G58807	AT1G58807	1.66805	21780076	21784581	21779731	21781192	601	434	308	5.42039	16.5297
AT1G59218	AT1G59218	1.67409	21827945	21833018	21827617	21829013	639	400	365	10.942	12.1979
AT1G59820	ALA3	1.56651	22011305	22020386	22010945	22012358	581	397	348	7.20172	9.64361
AT1G59910	AT1G59910	1.96854	22053863	22057268	22055359	22058320	2195	1214	1031	32.4419	51.997
AT1G61260	AT1G61260	1.69895	22593465	22595338	22593366	22595313	992	592	576	16.304	15.0191
AT1G61340	FBS1	1.99664	22628264	22630020	22628095	22629396	390	221	175	11.6655	16.5963
AT1G61520	LHCA3	1.48511	22699715	22701412	22699384	22701426	717	502	465	6.83036	7.67781
AT1G61667	AT1G61667	1.77837	22767464	22768645	22767226	22768351	376	201	223	13.2994	7.72796
AT1G62420	AT1G62420	2.05514	23102777	23104756	23102523	23104810	687	343	326	23.0333	22.143
AT1G63030	ddf2	3.39485	23367394	23368416	23367505	23368305	171	68	40	13.5111	20.3741
AT1G63050	LPLAT2	1.65096	23375877	23378355	23377522	23378473	342	216	199	7.72302	7.70969
AT1G63090	PP2+AC0-A11	1.47849	23390968	23392873	23391178	23393047	961	653	647	8.80391	7.15008
AT1G63670	TRM12	1.52138	23607357	23610779	23609691	23610930	274	189	172	5.04377	5.23394
AT1G63800	UBC5	1.82887	23667592	23669145	23667907	23669338	406	221	223	13.2426	10.3063
AT1G63840	AT1G63840	1.57644	23689603	23690807	23689677	23690840	479	335	278	6.00413	9.67444
AT1G63880	AT1G63880	1.62613	23712216	23716206	23715219	23716246	458	298	267	8.04654	9.21014
AT1G64065	AT1G64065	1.61101	23778255	23779529	23777505	23779533	858	496	575	17.0437	7.00066
AT1G64660	MGL	1.67892	24028830	24030780	24028902	24030200	291	168	179	9.26425	5.78597
AT1G64710	AT1G64710	1.73507	24044686	24046621	24044462	24046020	653	350	407	18.466	8.76763
AT1G65730	YSL7	1.84535	24442388	24446291	24442246	24443323	231	147	109	6.17076	10.1557
AT1G66150	TMK1	1.43728	24631338	24634781	24631144	24632747	665	483	444	5.37068	6.32321
AT1G66180	AT1G66180	1.86121	24647121	24648839	24646916	24648608	680	346	387	21.7075	12.8462
AT1G66400	CML23	1.99333	24770419	24771393	24770669	24771583	207	108	100	9.552	8.96426
AT1G66760	AT1G66760	2.89611	24901882	24904443	24901173	24903225	835	308	271	48.166	52.5778
AT1G66880	AT1G66880	1.44613	24946928	24955694	24948527	24949720	421	302	281	5.04727	5.12308
AT1G67195	MIR414	2.2963	25137456	25137563	25136990	25137815	140	70	54	8.15659	10.0106
AT1G67460	AT1G67460	1.6008	25269428	25271904	25271006	25273349	1121	779	636	8.00117	17.7744
AT1G67470	AT1G67470	1.6008	25272122	25273860	25271006	25273349	1121	779	636	8.00117	17.7744
AT1G67510	AT1G67510	1.5884	25297306	25300353	25298465	25300349	689	444	424	10.0077	9.57046
AT1G67530	AT1G67530	1.48059	25307617	25311308	25307159	25308598	444	306	294	6.21809	5.44045
AT1G67720	AT1G67720	1.98579	25386131	25391258	25386013	25387326	275	140	137	12.1667	10.2851
AT1G67810	SUFE2	2.0443	25426234	25427461	25426129	25427567	622	336	278	17.5632	23.7545
AT1G67880	AT1G67880	1.66202	25453823	25455823	25454414	25456505	731	473	411	10.1322	14.095
AT1G67890	AT1G67890	1.61708	25457033	25462847	25457041	25458599	618	418	352	7.69287	12.065
AT1G68585	AT1G68585	1.64513	25756600	25757563	25756660	25758564	701	506	368	5.68725	17.0652
AT1G68590	PSRP3/1	1.64513	25757404	25758411	25756660	25758564	701	506	368	5.68725	17.0652
AT1G69730	AT1G69730	1.61105	26228565	26231375	26230367	26231670	396	268	227	6.39949	8.96244
AT1G69740	HEMB1	1.61105	26231620	26235043	26230367	26231670	396	268	227	6.39949	8.96244
AT1G69800	AT1G69800	1.68671	26274195	26276336	26275263	26276438	608	364	357	12.5032	10.756
AT1G70170	MMP	1.74562	26423874	26425356	26423865	26425230	298	178	164	8.57163	8.42489
AT1G70175	AT1G70175	1.74562	26424853	26425340	26423865	26425230	298	178	164	8.57163	8.42489
AT1G70480	AT1G70480	1.44945	26561716	26563952	26561697	26563067	597	419	405	6.35496	5.53809
AT1G70770	AT1G70770	1.50321	26687798	26691281	26690025	26691624	694	443	482	10.506	5.14856
AT1G70790	AT1G70790	1.55912	26699321	26702544	26701393	26705192	1304	826	847	14.1501	10.0786
AT1G70800	EHB1	1.55912	26702493	26703926	26701393	26705192	1304	826	847	14.1501	10.0786
AT1G70810	AT1G70810	1.55912	26703966	26705360	26701393	26705192	1304	826	847	14.1501	10.0786
AT1G70810	AT1G70810	1.60387	26703966	26705360	26705270	26706810	497	289	334	12.3971	5.3206
AT1G70820	AT1G70820	1.60387	26705420	26708265	26705270	26706810	497	289	334	12.3971	5.3206
AT1G70890	MLP43	2.42424	26725521	26726652	26725514	26726561	240	110	90	13.5992	15.8268
AT1G71490	AT1G71490	1.49865	26932905	26935825	26935757	26937731	529	367	340	6.41042	6.80872
AT1G71500	AT1G71500	1.49865	26935982	26937607	26935757	26937731	529	367	340	6.41042	6.80872
AT1G71520	AT1G71520	2.92538	26938369	26939267	26938233	26939336	295	105	97	23.46	22.3437
AT1G71880	SUC1	1.88991	27054030	27056464	27054107	27056419	654	359	334	17.2695	17.6388
AT1G71950	AT1G71950	2.02441	27080184	27081641	27080704	27081755	325	198	135	8.43535	16.822
AT1G71960	ABCG25	1.9278	27082394	27088248	27086795	27088178	364	175	205	16.5963	8.9279
AT1G73530	AT1G73530	1.6354	27643609	27645525	27645054	27648770	1197	739	725	15.4024	13.96
AT1G73540	NUDT21	1.6354	27645552	27646743	27645054	27648770	1197	739	725	15.4024	13.96
AT1G73550	AT1G73550	1.6354	27647756	27648709	27645054	27648770	1197	739	725	15.4024	13.96
AT1G73655	AT1G73655	1.4896	27690350	27691819	27691208	27692819	429	289	287	6.73833	5.10998
AT1G73660	AT1G73660	1.4896	27691893	27697372	27691208	27692819	429	289	287	6.73833	5.10998
AT1G73670	MPK15	1.63731	27699871	27703449	27699650	27701097	492	302	299	10.2703	8.2815
AT1G73687	MIR159A	1.47516	27713233	27713416	27712117	27713875	632	456	404	5.56663	7.6814
AT1G74010	AT1G74010	1.78241	27832095	27834207	27833494	27834382	187	102	108	8.20521	5.37045
AT1G74020	SS2	1.49176	27835123	27837443	27835107	27837680	677	437	472	9.89428	5.00675
AT1G74330	AT1G74330	1.79394	27943243	27947886	27946345	27947612	450	285	224	8.7681	14.515
AT1G74430	MYB95	1.57118	27975168	27977434	27974194	27977246	1049	733	613	7.59992	15.1167
AT1G74440	AT1G74440	1.57118	27976502	27980456	27974194	27977246	1049	733	613	7.59992	15.1167
AT1G74440	AT1G74440	1.75473	27976502	27980456	27979067	27982192	1552	879	890	24.8919	20.6369
AT1G74650	MYB31	1.58738	28041146	28043022	28041300	28042886	350	222	219	7.75386	6.03369
AT1G74950	TIFY10B	1.73423	28148574	28150446	28148442	28150796	1220	707	700	20.2219	17.8854
AT1G75400	AT1G75400	1.52671	28296886	28299768	28296789	28298107	483	310	323	8.64865	5.3938
AT1G75490	AT1G75490	1.4928	28335502	28336990	28335393	28336750	625	456	387	5.14899	8.8012
AT1G75640	AT1G75640	1.66997	28403371	28407182	28405925	28406950	222	149	120	5.05839	7.23655
AT1G76350	AT1G76350	1.47302	28639453	28643086	28642928	28644577	402	278	268	5.9111	5.02189
AT1G76360	AT1G76360	1.47302	28643038	28646721	28642928	28644577	402	278	268	5.9111	5.02189
AT1G76970	AT1G76970	1.62693	28922415	28925468	28924123	28927666	1574	973	962	17.1486	15.4638
AT1G76980	AT1G76980	1.62693	28925708	28927391	28924123	28927666	1574	973	962	17.1486	15.4638
AT1G77180	SKIP	3.22756	28999577	29002143	29000238	29001055	182	59	54	18.2879	16.9762
AT1G77760	NIA1	1.58479	29235721	29239484	29237474	29239431	729	459	461	11.3449	8.73599
AT1G78000	SULTR1+AC0-2	2.67793	29327515	29333220	29327975	29328598	131	47	51	12.5964	9.33381
AT1G78040	AT1G78040	1.48035	29344539	29347183	29345695	29347115	575	404	374	6.20372	6.73994
AT1G78070	AT1G78070	1.71513	29354944	29359032	29354685	29356733	754	453	427	13.8828	13.9667
AT1G78110	AT1G78110	1.97471	29391630	29393334	29391723	29393137	410	222	195	13.5471	15.192
AT1G78200	AT1G78200	1.92135	29419466	29421922	29421866	29422818	238	128	120	9.87089	9.03074
AT1G78206	MIR775A	1.92135	29422452	29422574	29421866	29422818	238	128	120	9.87089	9.03074
AT1G78210	AT1G78210	1.92135	29422716	29424589	29421866	29422818	238	128	120	9.87089	9.03074
AT1G78230	AT1G78230	1.94328	29430052	29432764	29429974	29431761	729	358	394	24.8654	16.0267
AT1G78610	MSL6	1.61662	29568961	29572572	29571148	29572551	420	286	238	6.39597	9.62851
AT1G78830	AT1G78830	1.62142	29636818	29638773	29637004	29638750	1072	624	703	18.659	8.71198
AT1G78860	AT1G78860	1.94829	29646003	29647691	29646271	29647681	317	187	144	9.21596	13.9272
AT1G79245	AT1G79245	1.88693	29804594	29809514	29807570	29809607	789	452	389	16.802	22.1975
AT1G79610	NHX6	1.63135	29952873	29957201	29956454	29957401	233	157	131	5.13665	6.69913
AT1G79620	AT1G79620	1.63135	29957390	29962323	29956454	29957401	233	157	131	5.13665	6.69913
AT1G80120	AT1G80120	1.57349	30138818	30140360	30138898	30140290	425	291	252	6.31057	8.29217
AT1G80840	WRKY40	1.52568	30383561	30385499	30381396	30385223	1177	777	766	10.9539	9.5477
AT2G00970		1.98147	19352419	19353379	19352121	19353202	257	158	110	7.25207	13.3066
AT2G01180	PAP1	1.55393	106621	108829	107108	108863	959	641	595	9.59714	11.0592
AT2G01505	CLE16	1.5004	228577	229899	228496	229840	459	311	301	6.82522	5.77447
AT2G01510	AT2G01510	1.5004	229567	232540	228496	229840	459	311	301	6.82522	5.77447
AT2G01670	NUDT17	1.92511	296365	298215	296367	298480	1022	523	539	27.5694	21.6566
AT2G01850	EXGT+AC0-A3	1.63885	385171	387478	384909	387289	782	458	498	15.4997	8.7763
AT2G01930	BPC1	1.80775	427114	428900	427545	428891	375	259	173	5.7667	15.2489
AT2G02100	LCR69	1.91849	528179	529186	528294	529218	169	98	80	6.67597	8.03765
AT2G02230	PP2+AC0-B1	2.11794	589945	591689	590310	591894	398	157	234	25.2217	8.19223
AT2G03750	AT2G03750	1.69274	1147774	1149261	1147877	1149211	499	281	310	13.7093	7.64155
AT2G03760	SOT12	1.64174	1149295	1150663	1149403	1150671	391	261	219	6.69586	9.50609
AT2G03821	AT2G03821	5.42298	1167303	1168206	1167237	1168040	177	25	47	33.1977	18.7562
AT2G03823	AT2G03823	5.42298	1167354	1167492	1167237	1168040	177	25	47	33.1977	18.7562
AT2G04495	AT2G04495	2.5292	1564056	1565137	1563751	1565128	402	162	156	24.599	22.3356
AT2G04690	AT2G04690	1.53872	1644456	1646443	1644301	1645406	362	243	228	6.38689	6.01845
AT2G04795	AT2G04795	1.56014	1682856	1683614	1682648	1683842	331	221	204	6.24819	6.18661
AT2G05520	GRP+AC0-3	1.5222	2025991	2027283	2025983	2027574	780	519	506	9.12292	7.97107
AT2G06995		8.87413	7633214	7634069	7632545	7633717	405	55	39	67.6153	72.6854
AT2G07605		1.67582	9560355	9560446	9559887	9561846	726	404	467	17.5411	8.00076
AT2G07615		1.67582	9560536	9560623	9559887	9561846	726	404	467	17.5411	8.00076
AT2G08005		1.95539	10350397	10350998	10350365	10351436	373	234	161	8.28639	17.3738
AT2G08010		1.95539	10350647	10350892	10350365	10351436	373	234	161	8.28639	17.3738
AT2G08360		1.89772	12818935	12819291	12818595	12819534	204	107	108	9.34738	7.17328
AT2G08745		1.60423	14990540	14990685	14990331	14991264	340	235	193	5.47822	8.38855
AT2G09220		1.68349	17136984	17137378	17135638	17142719	2701	1592	1617	26.7756	22.6402
AT2G09225		1.68349	17140408	17141016	17135638	17142719	2701	1592	1617	26.7756	22.6402
AT2G09230		1.68349	17142030	17142298	17135638	17142719	2701	1592	1617	26.7756	22.6402
AT2G09235		1.48564	17149789	17150108	17149910	17151256	560	398	358	5.81134	7.20097
AT2G09775		1.6369	19315192	19315401	19313789	19315302	448	294	256	7.70655	9.69731
AT2G10606	MIR396A	1.70871	4142323	4142473	4141651	4142893	310	213	158	5.40125	10.4937
AT2G14290	AT2G14290	2.17542	6057288	6058620	6057764	6058719	303	145	134	14.8222	14.1655
AT2G15090	KCS8	1.45511	6542166	6544118	6542023	6543807	468	333	311	5.47006	5.48592
AT2G15480	UGT73B5	1.51416	6758430	6763501	6758332	6760202	1038	704	668	9.07465	9.53961
AT2G15760	AT2G15760	1.73501	6865610	6867004	6865965	6867042	245	159	127	5.92434	8.57098
AT2G17040	NAC036	1.64056	7406911	7408393	7406719	7408298	875	588	488	9.04137	16.2225
AT2G17840	ERD7	1.55651	7755605	7757929	7756458	7758185	762	469	512	12.6521	6.53433
AT2G18090	AT2G18090	1.50939	7864175	7867820	7864020	7865792	1071	743	679	8.0296	10.5409
AT2G18450	SDH1+AC0-2	1.53832	7997344	8000825	7996136	7997513	549	378	338	6.75474	8.41672
AT2G19710	AT2G19710	1.72487	8506130	8510081	8505939	8506919	292	181	159	7.54611	8.50115
AT2G20630	PIA1	1.53755	8896912	8899898	8898638	8900110	478	305	317	8.84414	5.61537
AT2G20960	pEARLI4	1.48363	9006610	9009794	9006237	9008575	826	569	545	7.75137	7.5057
AT2G21660	GRP7	1.4546	9265084	9266557	9264879	9266485	808	573	539	6.53936	6.99973
AT2G22360	AT2G22360	1.65746	9497570	9500719	9497424	9498372	244	154	141	6.45981	6.35821
AT2G22496	MIR779A	1.67582	9560761	9560923	9559887	9561846	726	404	467	17.5411	8.00076
AT2G22500	UCP5	1.59275	9562774	9564850	9561951	9565111	1687	1041	1078	17.7603	12.4706
AT2G22760	AT2G22760	2.05415	9677844	9679502	9676969	9679264	1025	528	473	27.0512	31.7646
AT2G22770	NAI1	1.64886	9684562	9686613	9684837	9686254	295	194	166	6.24105	7.82084
AT2G22860	PSK2	2.63762	9737583	9738384	9737285	9738063	142	63	47	10.0916	12.2325
AT2G22870	EMB2001	1.6029	9739408	9741700	9740449	9741885	508	331	304	8.38778	8.95412
AT2G22880	AT2G22880	1.6029	9741119	9741463	9740449	9741885	508	331	304	8.38778	8.95412
AT2G22890	AT2G22890	1.97413	9742224	9743467	9742159	9743710	590	341	266	13.924	22.3502
AT2G23110	AT2G23110	2.18019	9840456	9841366	9840277	9841113	170	88	70	8.62057	10.3962
AT2G23118	AT2G23118	1.5951	9841882	9842025	9841698	9843096	635	418	380	8.81476	10.252
AT2G23120	AT2G23120	1.5951	9841842	9842634	9841698	9843096	635	418	380	8.81476	10.252
AT2G23670	YCF37	1.72007	10063155	10063863	10062847	10065738	1136	688	635	16.3855	18.9393
AT2G23672	AT2G23672	1.72007	10063065	10064078	10062847	10065738	1136	688	635	16.3855	18.9393
AT2G23673	AT2G23673	1.72007	10064147	10065165	10062847	10065738	1136	688	635	16.3855	18.9393
AT2G23770	LYK4	1.7899	10119973	10122479	10120296	10122479	679	387	372	15.7376	14.5928
AT2G24100	ASG1	1.92453	10244745	10246994	10244668	10245822	482	254	247	16.0108	14.1128
AT2G24550	AT2G24550	1.7349	10427856	10429487	10427940	10429448	737	434	416	14.7167	13.9663
AT2G24570	WRKY17	1.83806	10437353	10439469	10438307	10439363	257	145	135	9.18378	8.56714
AT2G24580	AT2G24580	1.48279	10444479	10446434	10444697	10446528	744	528	478	6.3725	8.20252
AT2G25295	LCR81	1.43997	10769877	10770485	10770295	10772540	945	669	644	6.84163	6.54484
AT2G25297	AT2G25297	1.43997	10770676	10771335	10770295	10772540	945	669	644	6.84163	6.54484
AT2G25300	AT2G25300	1.43997	10771585	10774403	10770295	10772540	945	669	644	6.84163	6.54484
AT2G25430	AT2G25430	1.76012	10822192	10824939	10822140	10823733	663	366	388	17.1333	11.4657
AT2G25440	RLP20	1.80941	10826735	10829402	10826427	10828114	477	254	274	15.5433	9.97046
AT2G25450	AT2G25450	1.64956	10829854	10831655	10829886	10831963	1095	699	632	12.7319	16.3214
AT2G25480	AT2G25480	1.92096	10842863	10845833	10845826	10847191	364	191	188	13.6514	11.4047
AT2G25482	AT2G25482	1.92096	10845838	10846393	10845826	10847191	364	191	188	13.6514	11.4047
AT2G25900	ATCTH	1.52812	11041331	11043256	11041588	11042941	565	411	336	5.10105	9.81872
AT2G27080	AT2G27080	2.30568	11563933	11567504	11565258	11567238	688	269	335	37.9388	20.7829
AT2G27260	AT2G27260	1.58221	11669629	11670644	11669300	11670603	585	411	336	6.25197	11.3563
AT2G27450	NLP1	1.61583	11737374	11739690	11738908	11740005	277	168	175	7.85837	5.0802
AT2G27660	AT2G27660	1.48806	11798417	11800928	11799890	11801261	700	464	477	8.912	5.78398
AT2G27690	CYP94C1	1.62196	11809279	11811280	11809161	11810947	698	480	390	7.41671	13.9895
AT2G27830	AT2G27830	1.63363	11860218	11861525	11860219	11861685	731	470	427	10.4182	12.2614
AT2G29120	GLR2.7	2.16816	12511246	12515947	12511195	12512238	307	202	109	6.32172	20.777
AT2G29350	SAG13	1.48353	12600914	12602556	12599794	12601642	540	363	365	7.49919	5.41044
AT2G29450	GSTU5	1.44399	12624403	12625790	12624534	12626093	688	481	472	6.74401	5.53176
AT2G29452	AT2G29452	1.44399	12625854	12625985	12624534	12626093	688	481	472	6.74401	5.53176
AT2G29660	AT2G29660	1.58195	12678890	12680737	12679122	12680534	440	315	249	5.15353	9.89836
AT2G30010	TBL45	1.80821	12805667	12809386	12805452	12806514	299	196	143	6.37429	11.8679
AT2G30020	AT2G30020	1.67945	12814271	12816360	12813807	12816163	1509	878	920	22.0962	15.2583
AT2G30080	ZIP6	1.68253	12838620	12840252	12839387	12840504	285	198	148	5.03283	9.52147
AT2G30520	RPT2	1.55861	13002686	13005746	13003290	13004350	268	175	169	6.06867	5.03762
AT2G30590	WRKY21	1.59904	13033418	13035797	13033509	13034610	296	194	177	6.33182	6.4871
AT2G31865	PARG2	1.56283	13546544	13549571	13547513	13550666	1242	828	764	10.5812	13.2384
AT2G31870	TEJ	1.56283	13549861	13553844	13547513	13550666	1242	828	764	10.5812	13.2384
AT2G32030	AT2G32030	1.5019	13632468	13633551	13632547	13633686	505	353	321	6.10863	6.96604
AT2G32690	GRP23	1.94571	13863635	13864710	13863738	13864682	259	158	115	7.46097	12.516
AT2G33510	AT2G33510	1.77099	14194096	14195741	14193748	14194897	352	225	178	7.49176	11.7266
AT2G34250	AT2G34250	1.89699	14462023	14464879	14461842	14463033	300	151	166	13.2377	8.24517
AT2G34340	AT2G34340	1.83215	14488584	14489767	14488868	14489736	176	90	103	9.03894	5.0132
AT2G34810	AT2G34810	1.66181	14685170	14687216	14685028	14686955	437	260	266	10.7654	7.69737
AT2G35290	AT2G35290	2.21603	14861199	14862178	14861274	14862342	285	151	112	11.4427	16.764
AT2G35658	AT2G35658	1.60423	14990325	14990935	14990331	14991264	340	235	193	5.47822	8.38855
AT2G35660	CTF2A	1.60423	14988437	14990426	14990331	14991264	340	235	193	5.47822	8.38855
AT2G35910	AT2G35910	1.78961	15072887	15074140	15072838	15074201	533	356	256	7.69203	17.9552
AT2G35930	PUB23	1.75278	15082855	15084559	15082843	15084648	979	543	575	21.0423	14.2052
AT2G35935	AT2G35935	1.75278	15083353	15084340	15082843	15084648	979	543	575	21.0423	14.2052
AT2G35950	EDA12	1.75389	15104716	15106119	15104725	15106085	341	210	181	8.37374	10.0969
AT2G35965	AT2G35965	1.66201	15108188	15109534	15108713	15109739	246	157	140	6.27158	6.70387
AT2G35970	AT2G35970	1.66201	15109007	15109773	15108713	15109739	246	157	140	6.27158	6.70387
AT2G37100	AT2G37100	2.93704	15590741	15592282	15590954	15592156	305	108	100	24.1417	23.0254
AT2G37470	AT2G37470	1.64264	15736727	15737728	15737661	15738761	288	181	170	7.14923	6.58402
AT2G37480	AT2G37480	1.64264	15737842	15739848	15737661	15738761	288	181	170	7.14923	6.58402
AT2G37940	AtIPCS2	1.4722	15876717	15880103	15876126	15877778	579	421	369	5.18419	7.47846
AT2G38310	PYL4	1.76763	16049918	16051356	16049818	16051113	376	240	191	7.85493	12.2083
AT2G38500	AT2G38500	1.77609	16117395	16119187	16118222	16119200	328	163	213	14.3825	5.07699
AT2G38640	AT2G38640	1.57214	16157521	16158660	16157326	16158832	771	497	484	10.5018	9.27295
AT2G38780	AT2G38780	1.62829	16210816	16215521	16214041	16215591	805	547	451	8.27013	15.1199
AT2G38790	AT2G38790	1.62829	16214189	16215264	16214041	16215591	805	547	451	8.27013	15.1199
AT2G39130	AT2G39130	2.77702	16322956	16327312	16326255	16327780	436	227	120	15.5745	38.0564
AT2G39730	RCA	1.51155	16570746	16573692	16572169	16573709	446	321	273	5.07737	7.63234
AT2G39840	TOPP4	1.66454	16627216	16629412	16627146	16628246	422	265	243	8.79671	9.18947
AT2G39870	AT2G39870	2.04708	16643381	16645866	16643403	16645132	1275	613	633	37.4344	30.2829
AT2G39975	AT2G39975	1.49524	16687717	16688248	16688130	16690066	1086	757	698	7.79194	9.84489
AT2G39980	AT2G39980	1.49524	16687673	16690182	16688130	16690066	1086	757	698	7.79194	9.84489
AT2G40008	AT2G40008	3.63861	16708056	16709563	16707592	16709445	695	266	149	39.7516	71.9901
AT2G40010	AT2G40010	3.63861	16708379	16710772	16707592	16709445	695	266	149	39.7516	71.9901
AT2G40140	CZF1	1.64678	16771997	16774734	16771902	16773643	704	479	386	7.83954	14.9733
AT2G40460	AT2G40460	1.72255	16896907	16901670	16900077	16901287	397	233	228	10.5996	8.83548
AT2G40540	KT2	1.72977	16930555	16934669	16930628	16931868	289	184	153	6.8706	9.07508
AT2G41090	AT2G41090	1.68349	17135347	17136999	17135638	17142719	2701	1592	1617	26.7756	22.6402
AT2G41100	TCH3	1.68349	17137037	17139700	17135638	17142719	2701	1592	1617	26.7756	22.6402
AT2G41105	AT2G41105	1.68349	17138333	17139159	17135638	17142719	2701	1592	1617	26.7756	22.6402
AT2G41110	CAM2	1.68349	17140183	17141431	17135638	17142719	2701	1592	1617	26.7756	22.6402
AT2G41120	AT2G41120	1.68349	17141275	17142485	17135638	17142719	2701	1592	1617	26.7756	22.6402
AT2G41140	CRK1	1.48564	17150095	17153693	17149910	17151256	560	398	358	5.81134	7.20097
AT2G41260	M17	2.20529	17206452	17207698	17206514	17207646	290	144	121	13.2539	15.253
AT2G41370	BOP2	1.55618	17237727	17240609	17239384	17240548	286	196	173	5.23804	6.12028
AT2G41420	WIH2	1.65893	17266470	17268200	17266916	17268439	927	512	615	20.6703	7.63878
AT2G41530	SFGH	1.82203	17323367	17325732	17324694	17325880	357	237	167	6.59488	14.2834
AT2G41540	GPDHC1	1.82203	17325846	17329235	17324694	17325880	357	237	167	6.59488	14.2834
AT2G41660	MIZ1	1.97806	17367492	17369206	17367847	17368920	222	107	118	11.8001	7.55399
AT2G41880	GK+AC0-1	1.53369	17474527	17477311	17474387	17476153	473	336	285	5.49991	8.32553
AT2G41890	AT2G41890	1.57964	17477514	17481241	17478777	17480741	647	423	397	9.19506	9.33944
AT2G42760	AT2G42760	1.80465	17795817	17797413	17796038	17798429	1022	513	632	29.0831	11.6064
AT2G43020	PAO2	1.64276	17891503	17894635	17891169	17893045	606	406	338	8.02174	12.8263
AT2G43330	INT1	1.99482	18000822	18004195	18000776	18001783	266	155	117	8.54348	12.9422
AT2G44080	ARL	1.8851	18236789	18238173	18236952	18238487	470	263	237	13.3859	14.53
AT2G44090	AT2G44090	1.8851	18238269	18241410	18236952	18238487	470	263	237	13.3859	14.53
AT2G44210	AT2G44210	1.85133	18280580	18283014	18281518	18282341	170	96	88	7.13615	6.66969
AT2G44840	ERF13	2.11974	18495215	18496327	18495114	18496306	517	249	239	20.839	19.2003
AT2G45450	ZPR1	1.69582	18733275	18734341	18733164	18734353	336	225	177	6.24915	10.2569
AT2G45470	FLA8	1.71087	18742477	18744322	18742491	18744200	507	311	283	10.5058	11.3725
AT2G45670	AT2G45670	1.46583	18814660	18818545	18817443	18818788	534	381	349	5.61674	6.37882
AT2G45740	PEX11D	1.55238	18839435	18841403	18839396	18840844	368	253	223	5.79255	7.08473
AT2G45820	AT2G45820	2.10717	18862953	18864741	18863454	18865040	649	307	309	25.1109	21.1324
AT2G45830	DTA2	1.85649	18865923	18868542	18865822	18866946	366	185	211	14.8355	8.34457
AT2G46080	BPS2	2.28433	18948116	18950120	18949108	18950217	283	194	91	5.27865	22.2225
AT2G46210	SLD2	1.93604	18977344	18979309	18979211	18980873	603	315	308	18.8521	16.6408
AT2G46220	AT2G46220	1.93604	18979399	18980940	18979211	18980873	603	315	308	18.8521	16.6408
AT2G46270	GBF3	1.58612	19000180	19003403	18999874	19002041	728	456	462	11.569	8.57441
AT2G46310	CRF5	1.9954	19011462	19013018	19011408	19012805	722	399	331	17.9105	24.9746
AT2G46320	AT2G46320	1.59161	19015808	19018491	19018037	19019601	769	459	510	14.2809	7.0619
AT2G46330	AGP16	1.59161	19018264	19019364	19018037	19019601	769	459	510	14.2809	7.0619
AT2G46340	SPA1	1.67888	19022154	19027528	19026410	19027691	287	168	174	8.82239	6.09436
AT2G46370	JAR1	1.6686	19033586	19036683	19033634	19034804	273	156	172	9.17992	5.14604
AT2G46380	AT2G46380	2.18133	19039024	19042348	19038867	19040004	247	119	108	12.6636	12.4415
AT2G46510	AIB	1.59075	19090953	19093373	19091724	19093647	1611	1063	967	12.0756	17.0908
AT2G46590	DAG2	2.18366	19132925	19135383	19133640	19135240	576	283	247	21.3076	24.431
AT2G46685	MIR166A	1.87057	19176108	19176277	19175616	19176925	397	205	220	14.9303	9.88519
AT2G47070	SPL1	1.95278	19336653	19340869	19336433	19338251	957	575	427	15.5493	32.6864
AT2G47150	AT2G47150	1.98147	19352324	19353114	19352121	19353202	257	158	110	7.25207	13.3066
AT3G00340		2.27746	5568546	5568769	5567126	5568801	442	221	173	17.2365	23.6401
AT3G00910		1.56283	19963980	19964603	19962994	19964225	320	222	190	5.31376	6.89898
AT3G01050	MUB1	1.80697	13046	15906	12799	13847	317	166	186	12.5495	7.2017
AT3G01055		1.70869	296024	296228	295900	297266	580	344	335	12.6585	11.0113
AT3G01280	VDAC1	1.49904	85551	88070	88048	89643	550	373	361	7.26605	6.35189
AT3G01290	HIR2	1.49904	87684	89593	88048	89643	550	373	361	7.26605	6.35189
AT3G01510	LSF1	2.02527	198322	201810	201788	202646	276	142	131	11.9234	11.5051
AT3G01513	AT3G01513	2.02527	201887	202754	201788	202646	276	142	131	11.9234	11.5051
AT3G01550	PPT2	1.72898	216805	219136	217836	219475	380	241	202	8.01374	10.8416
AT3G01830	AT3G01830	1.70869	296024	299263	295900	297266	580	344	335	12.6585	11.0113
AT3G01840	LYK2	1.70869	296582	298648	295900	297266	580	344	335	12.6585	11.0113
AT3G02140	TMAC2	2.94882	385237	387051	385138	386883	865	313	276	51.0373	55.4033
AT3G02350	GAUT9	1.50253	478949	481666	478896	480185	699	477	454	7.72764	7.47645
AT3G02470	SAMDC	1.64171	508886	511561	508836	510842	472	320	261	6.82829	11.2407
AT3G02750	AT3G02750	1.48533	593207	596562	594794	596598	650	451	425	6.90071	7.02758
AT3G02900	AT3G02900	2.15805	645710	647684	646903	647597	171	104	64	5.95622	12.1033
AT3G03025		1.78868	5116694	5117175	5115644	5117612	715	418	383	14.8545	16.2648
AT3G03280	AT3G03280	2.21528	765420	766387	765363	766322	319	180	120	10.4758	19.6549
AT3G03535		1.63944	6091592	6092188	6091148	6093478	1155	744	669	12.3829	16.6686
AT3G03860	APRL5	1.72203	992074	994697	993757	995086	294	183	160	7.48596	8.57351
AT3G03870	AT3G03870	1.72203	995062	997410	993757	995086	294	183	160	7.48596	8.57351
AT3G04120	GAPC1	1.68765	1080942	1083690	1080923	1081916	291	169	176	9.11473	6.13625
AT3G04210	AT3G04210	1.63431	1105650	1108252	1106103	1108276	1060	703	602	10.3788	17.0401
AT3G04220	AT3G04220	1.80806	1108725	1112437	1108759	1109775	240	147	121	6.99243	9.10452
AT3G04730	IAA16	1.40944	1288155	1290891	1289077	1290851	626	457	432	5.13985	5.13711
AT3G04775		1.62959	8979070	8979756	8978651	8979900	456	273	287	10.7758	6.93576
AT3G04910	WNK1	2.22516	1354536	1358235	1357118	1358221	444	227	178	16.4298	22.7819
AT3G05305		2.01036	10303886	10304196	10303705	10304776	209	106	102	10.2053	8.84896
AT3G05545	AT3G05545	1.80579	1609050	1612607	1609053	1609992	252	163	122	6.10255	10.3211
AT3G05660	RLP33	1.49081	1648843	1652149	1648988	1651029	562	380	374	7.45559	5.97019
AT3G05970	LACS6	1.56538	1786279	1791887	1790761	1792220	555	390	325	6.17562	10.2516
AT3G05975	AT3G05975	1.56538	1792010	1792745	1790761	1792220	555	390	325	6.17562	10.2516
AT3G06490	MYB108	3.19574	2003393	2006727	2005670	2006380	153	43	54	18.5026	12.047
AT3G06890	AT3G06890	2.35434	2176788	2177616	2176612	2177661	326	184	111	10.5405	23.0926
AT3G07515	MIR5651	1.78772	17178447	17178608	17178561	17180285	976	523	571	23.3842	14.4494
AT3G07770	Hsp89.1	1.54868	2478887	2484282	2484112	2485604	700	453	451	9.92889	7.79717
AT3G07780	OBE1	1.54868	2484454	2487126	2484112	2485604	700	453	451	9.92889	7.79717
AT3G08075		1.90586	18441668	18442021	18441044	18442457	533	324	246	11.1047	19.7164
AT3G08585		2.38162	20685991	20686246	20685572	20686425	159	63	71	12.8861	8.66107
AT3G08760	ATSIK	1.63783	2657838	2661095	2659122	2661077	944	603	552	11.9014	14.1608
AT3G09885		1.94822	23299516	23299940	23298468	23299588	359	178	191	15.3538	10.488
AT3G10525	LGO	1.65925	3281306	3282131	3281203	3282386	602	326	409	17.0599	5.49454
AT3G10527	AT3G10527	1.65925	3281676	3282050	3281203	3282386	602	326	409	17.0599	5.49454
AT3G10800	BZIP28	1.4764	3379168	3381621	3378875	3380508	841	599	543	6.41981	8.45467
AT3G10985	SAG20	1.47306	3442237	3443680	3442260	3443662	833	563	568	8.61032	6.2332
AT3G11402	AT3G11402	1.76766	3573319	3575803	3573258	3574156	182	105	101	7.07161	5.8504
AT3G11630	AT3G11630	1.63243	3672036	3674159	3674106	3675214	270	176	156	6.13625	6.80219
AT3G11640	AT3G11640	1.63243	3674282	3675262	3674106	3675214	270	176	156	6.13625	6.80219
AT3G12360	ITN1	1.6596	3934000	3936758	3933822	3935271	396	278	209	5.45891	11.4603
AT3G13120	AT3G13120	1.76288	4219310	4221666	4220724	4221806	294	191	148	6.49786	10.4807
AT3G13230	AT3G13230	1.64383	4269943	4271375	4271341	4272385	249	165	140	5.58037	7.02287
AT3G13235	DDI1	1.64383	4271212	4274487	4271341	4272385	249	165	140	5.58037	7.02287
AT3G13310	AT3G13310	1.56251	4310544	4311629	4310376	4311802	711	470	441	9.04252	9.43301
AT3G13460	ECT2	1.62383	4384563	4388592	4387356	4388726	442	311	242	5.62845	11.0305
AT3G13700	AT3G13700	2.16674	4490628	4493737	4492007	4493906	646	315	283	23.4189	25.4404
AT3G13710	PRA1.F4	2.16674	4490628	4493831	4492007	4493906	646	315	283	23.4189	25.4404
AT3G13750	BGAL1	1.97017	4510965	4516478	4512638	4513860	261	151	118	8.70158	12.1736
AT3G13810	IDD11	1.97407	4544364	4547513	4544485	4545631	248	161	103	5.96562	13.706
AT3G13965	AT3G13965	1.6248	4611731	4613283	4611947	4613631	699	401	464	15.6202	6.67905
AT3G13970	APG12B	1.6248	4613492	4614857	4611947	4613631	699	401	464	15.6202	6.67905
AT3G13980	AT3G13980	2.04213	4618939	4620305	4619120	4620478	470	245	217	16.1786	17.9646
AT3G14050	RSH2	1.60047	4650714	4654046	4651789	4655763	2316	1494	1403	15.2844	19.6342
AT3G14200	AT3G14200	1.65554	4712574	4714698	4713720	4714922	335	208	197	8.13664	7.37812
AT3G14270	FAB1B	1.46058	4753705	4761456	4753473	4755154	672	487	436	5.50971	7.36847
AT3G14590	NTMC2T6.2	1.53952	4904270	4908067	4906642	4908259	645	423	415	9.03973	7.51932
AT3G14870	AT3G14870	1.67821	5002271	5005877	5002190	5003062	223	137	129	6.70117	6.02563
AT3G15180	AT3G15180	1.78868	5111873	5116068	5115644	5117612	715	418	383	14.8545	16.2648
AT3G15190	PRPS20	1.78868	5116021	5117615	5115644	5117612	715	418	383	14.8545	16.2648
AT3G15200	AT3G15200	1.78868	5117489	5119060	5115644	5117612	715	418	383	14.8545	16.2648
AT3G15500	NAC3	1.61798	5234457	5236196	5234451	5236336	1044	668	624	12.3146	13.7061
AT3G15810	AT3G15810	1.59219	5347762	5349321	5347849	5349354	991	684	571	8.10858	15.4625
AT3G15850	FAD5	2.09157	5358601	5361185	5360346	5361251	212	90	116	14.2197	6.83029
AT3G15860	AT3G15860	2.09157	5361207	5361719	5360346	5361251	212	90	116	14.2197	6.83029
AT3G16370	AT3G16370	2.26875	5556710	5558982	5556899	5557527	121	60	48	7.44803	8.49454
AT3G16400	NSP1	2.27746	5566083	5568545	5567126	5568801	442	221	173	17.2365	23.6401
AT3G16460	JAL34	1.51993	5592491	5595912	5592854	5594341	617	401	411	9.18673	6.1853
AT3G16525	AT3G16525	1.81757	5621885	5625108	5624485	5625573	304	189	150	7.70522	11.2443
AT3G16530	AT3G16530	1.81757	5624326	5625519	5624485	5625573	304	189	150	7.70522	11.2443
AT3G16800	AT3G16800	1.50757	5720941	5723185	5720960	5722780	548	364	363	7.94458	6.04401
AT3G17510	CIPK1	1.63842	5988924	5993001	5991853	5993099	439	272	264	9.36156	8.09531
AT3G17790	PAP17	1.63944	6089381	6091231	6091148	6093478	1155	744	669	12.3829	16.6686
AT3G17800	AT3G17800	1.63944	6091110	6093151	6091148	6093478	1155	744	669	12.3829	16.6686
AT3G17810	PYD1	1.71433	6093990	6096688	6093729	6095515	860	473	534	20.0547	10.361
AT3G18035	HON4	1.43629	6168963	6172005	6170099	6171758	662	478	445	5.59395	6.1184
AT3G18080	BGLU44	2.05207	6191461	6194452	6191260	6193149	452	262	190	11.8261	21.1537
AT3G18290	BTS	1.83205	6273966	6280562	6273819	6276145	851	497	436	16.3657	20.9718
AT3G19130	RBP47B	1.69785	6611182	6614107	6612957	6614328	675	455	353	8.09724	16.84
AT3G19970	AT3G19970	1.67875	6958509	6961684	6958234	6960368	930	598	516	11.5307	17.1825
AT3G20410	CPK9	1.46964	7115819	7119144	7115942	7117347	717	506	471	6.53473	7.19159
AT3G20500	PAP18	1.74812	7157900	7160446	7157652	7158602	232	150	119	5.88496	8.46459
AT3G21320	AT3G21320	1.44734	7498812	7501888	7500799	7502176	607	436	404	5.64698	6.20372
AT3G23020	AT3G23020	1.83077	8177002	8180122	8179052	8180019	204	120	104	7.12217	7.85021
AT3G23030	IAA2	1.99934	8180646	8182095	8180494	8182051	629	341	292	17.4861	21.9717
AT3G23050	IAA7	2.26851	8194606	8197161	8194509	8195934	225	89	112	16.5889	8.94279
AT3G23220	ESE1	2.09216	8287942	8288602	8287657	8288722	262	149	108	9.12772	14.5013
AT3G23230	TDR1	1.72476	8289379	8290164	8289381	8290396	355	212	200	9.42216	8.77987
AT3G23250	MYB15	2.67428	8309209	8310910	8306058	8310643	1528	553	591	77.2027	63.2309
AT3G23400	FIB4	1.51519	8376444	8378364	8377228	8378626	522	358	332	6.75568	7.0904
AT3G23750	AT3G23750	1.55654	8558060	8561766	8557983	8559866	936	622	582	9.83494	10.8136
AT3G24612	AT3G24612	1.62959	8979067	8979153	8978651	8979900	456	273	287	10.7758	6.93576
AT3G24614	AT3G24614	1.62959	8979284	8979423	8978651	8979900	456	273	287	10.7758	6.93576
AT3G24615	AT3G24615	1.62959	8979504	8979605	8978651	8979900	456	273	287	10.7758	6.93576
AT3G25040	ERD2B	1.56892	9124270	9126377	9124063	9125470	313	210	190	5.96698	6.33848
AT3G25290	AT3G25290	1.66798	9208861	9210653	9208711	9209668	182	116	103	5.41485	5.55086
AT3G25680	AT3G25680	1.9135	9349612	9352427	9351340	9352387	243	128	126	10.3774	8.49738
AT3G26310	CYP71B35	1.71528	9640932	9642779	9641636	9642841	247	153	136	6.89783	7.38783
AT3G26520	TIP2	1.48109	9722443	9723904	9722320	9724064	622	424	416	7.46304	6.12562
AT3G27000	ARP2	1.64287	9952479	9955982	9955074	9956068	251	164	143	5.88551	6.81249
AT3G28080	UMAMIT47	2.65852	10451403	10455323	10452195	10453091	173	101	48	6.65875	17.5796
AT3G28660	AT3G28660	1.80892	10738704	10740930	10740158	10741024	159	85	91	7.73081	5.0129
AT3G28860	ABCB19	1.95937	10870005	10877578	10876296	10877594	272	134	144	12.9263	8.76172
AT3G29035	NAC3	1.64401	11033665	11035308	11033370	11035303	863	606	463	7.06004	18.3484
AT3G29670	PMAT2	1.9186	11527756	11529420	11527879	11529444	501	222	317	24.1562	7.11288
AT3G29680	AT3G29680	2.27825	11531353	11533028	11531472	11533015	452	203	194	21.944	20.313
AT3G43580	AT3G43580	1.59211	15502016	15503638	15501840	15502882	339	217	209	7.323	6.33824
AT3G44310	NIT1	1.47024	15986624	15989505	15986754	15988461	494	336	336	6.87222	5.02834
AT3G44820	AT3G44820	2.18004	16361289	16364750	16363823	16364919	248	149	92	7.56179	16.4409
AT3G46090	ZAT7	1.51474	16925881	16926883	16925937	16927104	314	214	201	5.63001	5.22197
AT3G46100	HRS1	1.45871	16928158	16931053	16927998	16929447	455	317	307	5.97542	5.05099
AT3G46600	AT3G46600	1.56774	17157585	17159965	17157740	17159523	640	468	362	5.15691	12.6496
AT3G46620	RDUF1	1.78772	17178601	17180559	17178561	17180285	976	523	571	23.3842	14.4494
AT3G46690	AT3G46690	1.48992	17197443	17199363	17197717	17200285	974	677	632	7.75625	8.8468
AT3G46700	AT3G46700	1.48992	17200167	17202074	17197717	17200285	974	677	632	7.75625	8.8468
AT3G46700	AT3G46700	1.60453	17200167	17202074	17201000	17202774	366	254	207	5.54088	8.86501
AT3G47550	AT3G47550	1.45287	17523367	17525540	17523059	17524638	648	468	426	5.57012	6.80804
AT3G48140	AT3G48140	1.6805	17778282	17779601	17778169	17779271	280	159	175	9.51355	5.34257
AT3G48360	BT2	1.90351	17907767	17910738	17908735	17910293	381	232	176	9.21099	15.3378
AT3G48520	CYP94B3	1.98886	17974853	17976774	17975152	17976748	669	330	343	23.2895	17.7399
AT3G48640	AT3G48640	1.83836	18021356	18022648	18021265	18022816	521	271	297	17.3774	10.7797
AT3G48650	AT3G48650	1.71592	18024660	18026235	18023568	18025765	748	442	430	14.606	13.167
AT3G48990	AAE3	1.69285	18158565	18161486	18159894	18161685	650	414	358	10.2396	14.0151
AT3G49220	AT3G49220	1.50274	18249663	18253911	18249423	18251273	961	638	641	9.97195	7.56273
AT3G49530	NAC062	1.59613	18362443	18364959	18363643	18365040	449	268	296	10.7249	5.5563
AT3G49720	AT3G49720	1.90586	18440003	18442211	18441044	18442457	533	324	246	11.1047	19.7164
AT3G49780	PSK4	2.02354	18465318	18467224	18465458	18466782	671	413	277	11.9596	29.6606
AT3G49810	AT3G49810	1.57986	18474305	18477032	18474950	18477088	670	401	450	13.2337	6.19096
AT3G50250	AT3G50250	2.61373	18630032	18630478	18629908	18630791	200	93	65	11.6723	16.498
AT3G50760	GATL2	1.55882	18867834	18869399	18867812	18869399	665	483	382	5.37068	12.2353
AT3G50900	AT3G50900	1.53613	18917782	18918811	18917686	18919043	471	324	291	6.38556	7.59937
AT3G50930	BCS1	1.4893	18929526	18932181	18929674	18931883	909	601	620	9.97233	6.40904
AT3G51080	GATA6	1.49691	18973126	18974892	18973366	18974906	644	455	408	6.26352	8.06531
AT3G51130	AT3G51130	1.67911	18994026	18997590	18993983	18995022	282	165	171	8.82514	5.9848
AT3G51160	MUR1	1.57376	19006993	19008724	19007175	19008754	684	455	416	8.67932	10.0379
AT3G51860	CAX3	1.84543	19239305	19242913	19239257	19240190	201	112	106	8.07055	7.14518
AT3G52400	SYP122	1.51756	19425632	19427230	19425494	19427470	1145	783	728	8.8949	10.6759
AT3G52450	PUB22	1.96035	19440617	19442427	19441119	19442736	611	322	302	18.5607	18.3633
AT3G52480	AT3G52480	1.60334	19451951	19453212	19452018	19453437	736	474	445	10.3488	10.7119
AT3G52870	AT3G52870	1.94423	19593073	19595834	19594813	19596041	276	166	124	8.03193	12.8854
AT3G53920	SIGC	1.56283	19960789	19963980	19962994	19964225	320	222	190	5.31376	6.89898
AT3G54000	AT3G54000	1.78585	19996177	19998736	19996155	19998147	1407	811	766	22.1217	23.8483
AT3G54020	AtIPCS1	1.46522	20005616	20008254	20005456	20007287	721	520	467	5.73517	7.72074
AT3G55960	AT3G55960	1.78044	20760419	20763056	20761995	20763232	607	336	346	16.1554	11.9395
AT3G55970	JRG21	1.98228	20766735	20769410	20766531	20769484	898	531	395	16.0878	32.2389
AT3G56360	AT3G56360	1.56511	20896332	20897747	20896073	20897806	1315	815	867	15.7704	9.23894
AT3G56800	CAM3	2.0291	21034534	21036166	21034654	21036363	779	446	337	16.6795	30.065
AT3G57070	AT3G57070	1.68749	21123859	21125682	21123839	21125190	629	411	341	9.08918	14.4285
AT3G57380	AT3G57380	1.85382	21229727	21231833	21229645	21230567	185	117	87	5.59039	8.68386
AT3G57450	AT3G57450	1.46568	21261046	21262763	21261374	21263054	847	586	570	7.62993	6.74702
AT3G57460	AT3G57460	1.46568	21262986	21265827	21261374	21263054	847	586	570	7.62993	6.74702
AT3G57550	AGK2	1.48782	21306609	21309570	21306373	21308224	810	551	538	8.28816	7.1363
AT3G58490	SPP1	1.64186	21632812	21635178	21632515	21633915	520	292	346	14.0703	5.71407
AT3G59280	TXR1	1.82749	21908429	21910738	21909780	21910846	231	130	123	8.6723	7.68715
AT3G59350	AT3G59350	1.5633	21932337	21935231	21931632	21933889	961	602	628	13.1467	8.50511
AT3G59880	AT3G59880	1.73289	22120876	22121957	22120714	22121874	495	276	296	13.9967	8.87039
AT3G60220	ATL4	1.73117	22254563	22256177	22254684	22256018	558	315	330	14.4449	9.86608
AT3G61050	NTMC2T4	1.96577	22597216	22601412	22599898	22601543	404	281	162	5.71081	21.2259
AT3G61260	AT3G61260	1.5265	22675061	22676851	22675641	22677005	835	531	564	11.5556	6.56496
AT3G61580	SLD1	1.5303	22786022	22787972	22785753	22787823	1145	734	763	12.6618	8.14061
AT3G61890	HB+AC0-12	1.5667	22914154	22915393	22914105	22915362	471	336	272	5.36326	9.73852
AT3G62260	AT3G62260	1.60952	23038266	23040668	23039344	23040865	615	411	357	8.16812	11.2949
AT3G62400	AT3G62400	1.75386	23089596	23090821	23090693	23092962	1035	563	620	23.1351	13.5402
AT3G62410	CP12+AC0-2	1.75386	23090944	23091580	23090693	23092962	1035	563	620	23.1351	13.5402
AT3G62420	BZIP53	1.75386	23091586	23092850	23090693	23092962	1035	563	620	23.1351	13.5402
AT3G62860	AT3G62860	1.74388	23239264	23242274	23241456	23242473	192	121	101	5.77032	7.01692
AT3G63050	AT3G63050	1.94822	23297744	23298534	23298468	23299588	359	178	191	15.3538	10.488
AT3G63052	AT3G63052	1.94822	23298729	23299126	23298468	23299588	359	178	191	15.3538	10.488
AT4G00970	CRK41	1.51687	418327	421885	418115	420192	927	656	572	6.83925	11.1137
AT4G01360	BPS3	1.61649	564760	566408	564508	566023	413	254	257	9.36676	6.85944
AT4G01460	AT4G01460	2.36154	620691	623000	620865	622423	323	151	125	16.0916	18.8727
AT4G02330	ATPMEPCRB	1.78581	1032350	1035055	1032345	1033765	359	216	188	9.2948	10.9457
AT4G02510	TOC159	1.62416	1104429	1111784	1104284	1105614	471	289	291	10.045	7.59937
AT4G02600	MLO1	1.59868	1143888	1147562	1143804	1145104	599	358	393	12.5664	6.61868
AT4G03375		1.76235	16447834	16448135	16447481	16453115	2413	1310	1434	36.6769	22.1991
AT4G03400	DFL2	1.54877	1497536	1501599	1498132	1500068	569	353	383	10.6703	5.65898
AT4G04115		2.24367	1030935	1031328	1030576	1032319	500	247	203	19.1546	24.3844
AT4G04340	AT4G04340	1.62602	2122507	2126910	2122490	2124063	582	353	363	11.7601	8.19733
AT4G04630	AT4G04630	2.2512	2331677	2332814	2331800	2332812	210	98	89	12.0232	11.6906
AT4G06746	RAP2.9	1.48994	4073717	4074735	4073719	4074669	408	288	261	5.38286	6.04662
AT4G07190		1.80022	12420756	12421515	12416875	12421863	2123	1244	1121	25.0115	34.709
AT4G07235		1.60963	12501477	12501897	12500765	12502465	472	309	279	7.90816	9.0014
AT4G07240		1.60963	12501621	12501823	12500765	12502465	472	309	279	7.90816	9.0014
AT4G07260		1.60762	12611571	12611780	12611277	12613318	721	524	392	5.47023	15.5879
AT4G08920	CRY1	1.47033	5723651	5727268	5723796	5725422	764	542	499	6.41687	7.65259
AT4G08950	EXO	1.77999	5740219	5741591	5740162	5741570	364	181	235	15.4438	5.47822
AT4G08985		1.76235	16452065	16452725	16447481	16453115	2413	1310	1434	36.6769	22.1991
AT4G09975		2.05355	18538133	18538464	18537775	18538651	187	121	73	5.25514	12.1695
AT4G12040	SAP7	1.92581	7214577	7216715	7214330	7215945	567	336	262	12.4945	20.5143
AT4G12980	AT4G12980	1.71419	7589247	7591259	7589974	7591250	351	198	212	11.1087	6.89607
AT4G13390	EXT12	1.82241	7783791	7785366	7785119	7789146	1262	690	695	25.3463	21.3868
AT4G13395	RTFL12	1.82241	7785428	7786161	7785119	7789146	1262	690	695	25.3463	21.3868
AT4G13400	AT4G13400	1.82241	7787622	7791292	7785119	7789146	1262	690	695	25.3463	21.3868
AT4G13820	AT4G13820	1.63962	8007950	8010858	8009529	8011051	432	261	266	10.1403	7.26671
AT4G13830	J20	1.48653	8010967	8012880	8011114	8012434	549	396	346	5.31881	7.6292
AT4G13830	J20	1.63962	8010967	8012880	8009529	8011051	432	261	266	10.1403	7.26671
AT4G13940	HOG1	1.55353	8054673	8057181	8054637	8055892	487	311	316	8.88647	6.28595
AT4G14350	AT4G14350	1.5503	8256021	8260927	8259886	8261080	393	254	253	7.61443	5.79255
AT4G14365	XBAT34	1.7272	8271270	8273903	8272169	8274816	714	393	436	18.006	10.0715
AT4G14368	AT4G14368	1.7272	8274085	8278908	8272169	8274816	714	393	436	18.006	10.0715
AT4G14370	AT4G14370	1.70678	8279634	8283535	8282194	8284244	844	495	494	16.0471	13.2373
AT4G14746	AT4G14746	1.78263	8462437	8464485	8463450	8466300	619	357	338	14.342	13.9148
AT4G15130	CCT2	1.51611	8637666	8639581	8637511	8638522	290	198	185	5.36562	5.04077
AT4G15248	BBX30	1.82917	8708841	8709482	8708638	8709578	262	161	129	7.36105	10.1968
AT4G15760	MO1	1.95666	8972649	8974769	8973725	8974719	257	127	136	12.4158	8.40737
AT4G15920	SWEET17	2.31543	9030486	9033648	9032520	9033635	281	101	152	22.3767	8.43717
AT4G16765	AT4G16765	2.29893	9429629	9432779	9429769	9430641	185	79	82	12.8732	9.7295
AT4G16820	PLA+AC0-I+AHs-beta+AF0-2	1.65643	9467512	9469425	9467342	9469168	781	473	470	13.6906	11.2986
AT4G17240	AT4G17240	2.05657	9666439	9668507	9667446	9668596	284	146	131	12.218	12.4368
AT4G17612	AT4G17612	1.8217	9815203	9815274	9815112	9817666	991	543	545	22.0363	18.3963
AT4G17615	CBL1	1.8217	9816278	9819368	9815112	9817666	991	543	545	22.0363	18.3963
AT4G17650	AT4G17650	1.69637	9827467	9829768	9827367	9828499	301	188	168	7.53649	8.06891
AT4G17695	KAN3	2.03313	9847933	9850927	9849972	9850951	188	82	106	12.5942	5.76778
AT4G17895	UBP20	2.81868	9939666	9942988	9942408	9943547	240	80	91	21.7204	15.564
AT4G18020	APRR2	1.86826	10002846	10007626	10006192	10007133	251	139	130	9.45434	8.79178
AT4G18253	AT4G18253	1.88598	10091101	10092224	10091143	10092246	223	137	104	6.70117	10.195
AT4G19200	AT4G19200	1.76851	10498748	10500809	10498241	10500847	1104	589	664	25.4739	13.8028
AT4G19210	ABCE2	2.05437	10501123	10505217	10500921	10501993	288	182	114	7.02294	16.5871
AT4G19230	CYP707A1	1.63805	10521259	10523961	10521104	10522903	510	364	272	5.48848	13.1711
AT4G19530	AT4G19530	1.70311	10651744	10657282	10651540	10652796	321	207	173	6.92755	9.29392
AT4G19640	ARA7	1.60153	10687196	10689748	10688657	10689785	388	235	250	9.51888	5.68754
AT4G19645	AT4G19645	1.60153	10689758	10692831	10688657	10689785	388	235	250	9.51888	5.68754
AT4G20000	AT4G20000	2.14645	10838310	10839335	10838080	10839068	217	117	89	9.18513	12.5976
AT4G20250	AT4G20250	1.58678	10937990	10940644	10940394	10942295	645	409	404	10.4201	8.50901
AT4G20260	PCAP1	1.58678	10940414	10943561	10940394	10942295	645	409	404	10.4201	8.50901
AT4G20820	AT4G20820	1.508	11150049	11152003	11149964	11151347	551	372	359	7.43092	6.52323
AT4G20860	AT4G20860	1.67973	11172622	11174467	11172557	11174111	671	467	349	6.90684	17.0875
AT4G21500	AT4G21500	1.81176	11440878	11441903	11440926	11441912	168	102	85	5.9232	6.95147
AT4G21780	AT4G21780	1.63203	11566990	11568494	11567824	11571048	1261	748	799	18.681	11.4178
AT4G21790	TOM1	1.63203	11569524	11572595	11567824	11571048	1261	748	799	18.681	11.4178
AT4G22590	TPPG	1.5553	11893499	11896480	11895169	11896933	647	417	415	9.77654	7.66415
AT4G22770	AT4G22770	1.65003	11963579	11965769	11964721	11965940	444	303	242	6.49549	11.2396
AT4G22780	ACR7	1.70672	11968272	11971357	11969759	11973392	1612	1043	863	13.5692	27.6846
AT4G23030	AT4G23030	2.31281	12072760	12074580	12072475	12073859	467	253	168	14.6642	28.3295
AT4G23060	IQD22	1.84334	12086898	12090714	12086834	12088156	611	335	328	16.6198	14.5356
AT4G23260	CRK18	2.11316	12167416	12170080	12167423	12168167	169	87	74	8.68386	9.31117
AT4G23630	BTI1	1.71734	12317036	12320074	12317750	12318847	393	223	235	11.5906	7.70328
AT4G23800	3xHMG+AC0-box2	1.67962	12390167	12392710	12392318	12394204	1059	631	630	16.9348	14.1533
AT4G23810	WRKY53	1.67962	12392370	12393982	12392318	12394204	1059	631	630	16.9348	14.1533
AT4G23882	AT4G23882	1.80022	12417553	12418893	12416875	12421863	2123	1244	1121	25.0115	34.709
AT4G23885	AT4G23885	1.80022	12419394	12420467	12416875	12421863	2123	1244	1121	25.0115	34.709
AT4G23890	NdhS	1.80022	12420414	12421464	12416875	12421863	2123	1244	1121	25.0115	34.709
AT4G23920	UGE2	1.48598	12431097	12433912	12430984	12432331	427	294	281	6.10769	5.48716
AT4G24210	SLY1	1.49431	12563279	12564482	12563296	12564638	712	505	451	6.29734	8.51871
AT4G24350	AT4G24350	1.60762	12609373	12611468	12611277	12613318	721	524	392	5.47023	15.5879
AT4G24370	AT4G24370	1.60762	12611396	12612219	12611277	12613318	721	524	392	5.47023	15.5879
AT4G24380	AT4G24380	1.60762	12612378	12613719	12611277	12613318	721	524	392	5.47023	15.5879
AT4G24390	AFB4	1.60762	12613076	12616238	12611277	12613318	721	524	392	5.47023	15.5879
AT4G24565	AT4G24565	1.62728	12686139	12686220	12686136	12687957	829	504	515	13.8821	10.134
AT4G24570	DIC2	1.62728	12686459	12687650	12686136	12687957	829	504	515	13.8821	10.134
AT4G24580	REN1	1.62728	12687879	12694656	12686136	12687957	829	504	515	13.8821	10.134
AT4G25030	AT4G25030	1.56094	12864452	12866827	12863884	12866077	914	626	550	8.27245	12.3251
AT4G25170	AT4G25170	1.42796	12909463	12911580	12909371	12910490	621	442	428	5.96019	5.17586
AT4G25470	CBF2	1.5604	13015250	13016235	13014967	13016406	1379	899	869	12.4143	12.3042
AT4G25620	AT4G25620	1.63797	13067186	13069762	13067679	13069557	800	506	472	11.6017	12.4202
AT4G27300	AT4G27300	1.69055	13668676	13672413	13670614	13672458	688	490	348	6.08096	18.7643
AT4G27410	RD26	1.71424	13707192	13709170	13707541	13709283	781	495	422	11.4012	16.7837
AT4G27490	RRP41L	1.60002	13739748	13741898	13739494	13740611	315	202	192	7.05458	6.28936
AT4G27520	ENODL2	1.54102	13750156	13752103	13750336	13752685	1243	853	765	8.90183	13.1532
AT4G27530	AT4G27530	1.54102	13752633	13753257	13750336	13752685	1243	853	765	8.90183	13.1532
AT4G27652	AT4G27652	1.66006	13809779	13810462	13809520	13814016	2085	1251	1261	22.158	18.8157
AT4G27654	AT4G27654	1.66006	13811612	13812126	13809520	13814016	2085	1251	1261	22.158	18.8157
AT4G27657	AT4G27657	1.66006	13812989	13813701	13809520	13814016	2085	1251	1261	22.158	18.8157
AT4G27960	UBC9	1.69956	13915531	13917500	13916306	13917780	718	468	385	9.67648	16.3038
AT4G28080	AT4G28080	2.39583	13948603	13958107	13957190	13957882	136	64	51	8.76627	10.1664
AT4G28150	AT4G28150	1.81222	13977303	13979487	13978347	13979317	210	125	108	7.03457	7.89816
AT4G28750	PSAE+AC0-1	1.68032	14202758	14204061	14203109	14204241	371	203	242	12.3873	5.27873
AT4G28755	AT4G28755	1.68032	14203626	14204377	14203109	14204241	371	203	242	12.3873	5.27873
AT4G29610	AT4G29610	1.73409	14517393	14518519	14517109	14518458	546	390	264	5.64272	17.9379
AT4G29700	AT4G29700	1.64887	14543138	14545310	14544011	14545556	399	240	244	9.86791	7.13552
AT4G29750	AT4G29750	1.57856	14569665	14573177	14569536	14570839	441	306	257	5.99387	9.00121
AT4G29905	AT4G29905	2.12523	14626921	14627631	14626681	14627834	278	126	136	15.4561	10.7132
AT4G29950	AT4G29950	1.6298	14656954	14660573	14655497	14658433	1056	717	591	9.06286	17.9977
AT4G30090	AT4G30090	1.86547	14708624	14711685	14710809	14712075	410	241	202	10.7521	13.9746
AT4G30210	ATR2	1.68065	14796695	14800961	14795767	14798073	1091	720	591	10.706	20.6728
AT4G30240	AT4G30240	1.71543	14807889	14810075	14808732	14810198	656	420	351	10.1252	15.4409
AT4G30280	XTH18	2.39732	14825757	14827211	14826199	14828330	668	323	245	24.3843	36.4892
AT4G30340	DGK7	1.695	14838172	14841147	14839764	14841371	688	369	451	18.9609	7.10335
AT4G30600	AT4G30600	1.68913	14937840	14941208	14939711	14941438	611	372	352	11.8408	11.5084
AT4G30910	AT4G30910	1.7445	15042357	15045344	15044431	15045454	229	137	126	7.34993	6.9956
AT4G30960	SIP3	1.50796	15067028	15069183	15066908	15069081	844	573	547	8.48815	8.33725
AT4G31780	MGD1	1.43711	15373988	15377172	15373696	15374968	584	423	391	5.28626	5.89443
AT4G31800	WRKY18	1.47069	15382777	15385100	15382747	15384693	714	483	488	8.13434	5.73741
AT4G32480	AT4G32480	1.87223	15676240	15677977	15676335	15679398	878	502	440	17.9259	22.7754
AT4G32490	ENODL4	1.87223	15678647	15679652	15676335	15679398	878	502	440	17.9259	22.7754
AT4G33440	AT4G33440	1.78929	16091535	16094965	16091741	16092527	167	105	84	5.36925	7.00563
AT4G33465	SCRL22	2.30471	16100709	16101951	16101363	16102230	182	73	86	13.9713	8.47472
AT4G33467	AT4G33467	2.30471	16101460	16102220	16101363	16102230	182	73	86	13.9713	8.47472
AT4G33910	AT4G33910	1.55874	16256694	16258974	16257707	16259157	570	404	334	5.93798	10.3983
AT4G33920	AT4G33920	1.70562	16260481	16263054	16260443	16262595	1328	813	747	16.711	20.3057
AT4G34400	AT4G34400	1.76235	16445141	16447822	16447481	16453115	2413	1310	1434	36.6769	22.1991
AT4G34410	RRTF1	1.76235	16451876	16453260	16447481	16453115	2413	1310	1434	36.6769	22.1991
AT4G34412	AT4G34412	1.76235	16452960	16454633	16447481	16453115	2413	1310	1434	36.6769	22.1991
AT4G34910	AT4G34910	1.74375	16631440	16635149	16634093	16635195	248	160	128	6.08903	8.76457
AT4G35590	RKD5	1.87645	16892909	16895105	16894079	16895454	442	275	206	9.28478	16.7677
AT4G35940	AT4G35940	1.60773	17021380	17024108	17021150	17022186	250	155	156	6.93628	5.07008
AT4G35985	AT4G35985	2.00395	17031945	17034244	17032180	17034044	1192	649	549	24.9511	35.5619
AT4G36550	AT4G36550	1.95218	17245400	17248461	17246714	17248731	930	534	430	18.2129	29.443
AT4G36800	RCE1	1.54214	17340932	17343035	17341590	17343086	472	295	318	9.43217	5.18342
AT4G36950	MAPKKK21	2.05836	17422538	17423953	17422853	17424216	452	189	262	25.0386	9.34133
AT4G37240	AT4G37240	2.0357	17524461	17525294	17524288	17525237	280	150	127	10.9963	12.689
AT4G37610	BT5	1.95424	17670481	17672353	17670735	17672495	439	216	234	17.7619	11.948
AT4G39070	BZS1	2.01447	18204631	18206684	18205771	18206504	169	81	87	9.94948	6.72043
AT4G39730	PLAT1	1.64723	18432659	18433753	18432820	18433733	313	217	169	5.24467	9.11473
AT4G39795	AT4G39795	1.8246	18466519	18467499	18466227	18467314	230	134	119	7.91607	8.22217
AT4G39940	AKN2	1.58445	18519599	18521605	18519435	18520705	316	203	196	7.02878	5.92636
AT4G39970	AT4G39970	2.05355	18536538	18538506	18537775	18538651	187	121	73	5.25514	12.1695
AT5G00735		1.63266	40704	41104	39699	41625	520	319	318	10.5815	8.31279
AT5G00740		1.63266	40858	41104	39699	41625	520	319	318	10.5815	8.31279
AT5G00880		1.53996	648062	648538	647631	649273	370	248	233	6.45407	6.08561
AT5G01110	AT5G01110	2.17442	41768	44512	41726	42727	212	98	97	12.317	10.2373
AT5G01210	AT5G01210	2.14226	84474	86275	84647	86221	514	244	236	21.3866	19.3643
AT5G01215	AT5G01215	2.14226	84466	86258	84647	86221	514	244	236	21.3866	19.3643
AT5G01255		1.54882	1931292	1931572	1930769	1932190	717	496	434	7.28887	10.5124
AT5G01380	AT5G01380	1.7661	155610	157601	155130	156379	217	127	119	7.51912	6.82267
AT5G01380	AT5G01380	3.12757	155610	157601	156740	157666	282	96	85	24.0757	23.9592
AT5G01710	AT5G01710	1.73405	263511	265633	263972	265925	1407	904	736	13.4758	27.4489
AT5G01740	AT5G01740	2.79925	280674	281532	280443	281581	266	80	117	26.4316	12.9422
AT5G01800	AT5G01800	2.0506	306939	309289	306618	308155	636	336	288	18.9008	23.4534
AT5G01985		2.32452	4201625	4201856	4201733	4203492	409	153	207	27.894	13.0304
AT5G01995		2.32452	4202200	4202509	4201733	4203492	409	153	207	27.894	13.0304
AT5G02015		2.32452	4202662	4202928	4201733	4203492	409	153	207	27.894	13.0304
AT5G02045		1.83943	4218551	4218856	4218673	4220254	453	239	254	15.3807	10.446
AT5G02150	Fes1C	1.59588	424291	426378	425177	427024	631	440	359	6.7005	12.2582
AT5G02160	AT5G02160	1.59588	426226	427461	425177	427024	631	440	359	6.7005	12.2582
AT5G02595		1.93694	5534569	5534966	5534337	5535456	517	280	255	15.613	16.4382
AT5G02830	AT5G02830	1.53996	644279	648538	647631	649273	370	248	233	6.45407	6.08561
AT5G02840	LCL1	1.53996	648648	651979	647631	649273	370	248	233	6.45407	6.08561
AT5G02940	AT5G02940	1.77428	684474	689955	688581	690069	466	290	240	9.55477	13.6027
AT5G03040	iqd2	1.59581	709948	713133	711528	713072	717	420	483	14.8011	6.27694
AT5G03240	UBQ3	1.77142	771660	773515	771677	773553	554	338	291	11.2129	14.535
AT5G03425	MIR8173	2.00654	7478569	7478673	7478274	7479895	473	244	228	16.7061	16.2576
AT5G03755		2.68396	8359836	8360226	8360153	8360872	157	58	59	14.0122	11.3062
AT5G04020	AT5G04020	1.60756	1081521	1086772	1085782	1087116	578	379	342	8.6263	10.1239
AT5G04310	AT5G04310	1.51522	1202967	1207946	1205668	1207178	509	331	341	8.47074	5.50408
AT5G04340	ZAT6	1.54067	1216058	1217362	1215856	1217329	999	676	623	9.12484	11.0134
AT5G04480	AT5G04480	1.70518	1271505	1278102	1276940	1278196	432	295	222	6.39796	12.9715
AT5G04870	CPK1	1.78219	1416564	1420554	1419084	1420801	595	407	283	7.20279	19.8238
AT5G04950	NAS1	1.57156	1457641	1459039	1457604	1458982	408	287	237	5.47045	8.68114
AT5G05140	AT5G05140	1.88862	1519705	1523137	1519322	1523996	2062	1143	1045	31.204	39.3358
AT5G05250	AT5G05250	3.49562	1556987	1558486	1556929	1558268	487	168	119	35.6886	47.2678
AT5G05305		1.71969	13987661	13988620	13987384	13988922	589	325	362	16.0089	8.77708
AT5G05410	DREB2A	1.61667	1602205	1604112	1601387	1603422	493	309	301	9.54994	8.15415
AT5G05440	PYL5	2.02269	1608988	1610527	1608913	1610448	969	380	648	48.2688	7.43575
AT5G06065		2.20619	16201725	16202096	16201961	16203005	375	168	172	19.4419	15.4398
AT5G06310	AtPOT1b	1.54882	1928343	1930951	1930769	1932190	717	496	434	7.28887	10.5124
AT5G06320	NHL3	1.54882	1930793	1931782	1930769	1932190	717	496	434	7.28887	10.5124
AT5G06710	HAT14	1.72936	2067941	2070566	2068979	2070465	383	258	194	6.42449	12.4287
AT5G07015		1.83727	19309153	19309593	19309180	19310295	519	251	323	20.7274	7.8033
AT5G07460	PMSR2	2.90324	2360630	2362228	2361176	2362169	250	63	136	29.9775	7.7222
AT5G08130	BIM1	1.79522	2606002	2610250	2609196	2610387	416	260	209	8.83022	13.4127
AT5G08680	AT5G08680	1.55312	2821739	2825039	2821680	2822904	440	291	276	7.3501	6.81748
AT5G08715		1.82166	23309143	23309345	23306916	23309248	735	374	438	22.8259	11.344
AT5G08850		1.70864	23683020	23683106	23682918	23683769	169	102	96	6.0364	5.26452
AT5G08855		1.70864	23683085	23683567	23682918	23683769	169	102	96	6.0364	5.26452
AT5G08860		1.70864	23683176	23683262	23682918	23683769	169	102	96	6.0364	5.26452
AT5G08865		1.70864	23683307	23683445	23682918	23683769	169	102	96	6.0364	5.26452
AT5G08980		1.61795	24484536	24484954	24484453	24485668	436	267	272	9.77827	6.97713
AT5G09035		2.27045	24905537	24905816	24905337	24906370	229	124	85	9.45052	15.3557
AT5G09255		3.42949	25890519	25890874	25889448	25890823	214	65	60	22.1248	20.6255
AT5G09855		1.54938	26854259	26854516	26852927	26855450	1607	1067	1009	11.6245	13.4962
AT5G09865		1.74246	26855611	26855797	26855531	26857241	477	247	307	16.6857	6.42946
AT5G10300	MES5	1.53242	3239455	3240883	3239258	3240686	655	433	422	8.79856	7.56286
AT5G10310	AT5G10310	2.17255	3241439	3242380	3241299	3242314	205	80	115	15.7233	6.19873
AT5G10760	AT5G10760	1.79015	3400322	3402389	3400976	3402286	329	200	170	8.57589	10.6669
AT5G11650	AT5G11650	1.63026	3744698	3747198	3744792	3746471	973	635	563	10.9158	15.1182
AT5G11670	NADP+AC0-ME2	1.60091	3754091	3758342	3754017	3755264	377	234	237	8.66729	6.25625
AT5G12330	LRP1	1.69167	3987375	3989876	3988338	3989690	342	190	216	11.3205	5.75722
AT5G13100	AT5G13100	1.67975	4156501	4158554	4156514	4157859	1091	650	649	17.1347	14.3708
AT5G13220	JAZ10	1.83943	4218786	4221077	4218673	4220254	453	239	254	15.3807	10.446
AT5G13810	AT5G13810	1.56104	4455148	4457019	4455024	4456649	710	517	406	5.41657	13.018
AT5G14730	AT5G14730	1.58664	4756057	4757744	4756089	4757432	516	310	342	11.3829	5.83672
AT5G15350	ENODL17	1.58932	4984919	4986377	4984990	4986549	486	314	298	8.47892	7.96186
AT5G15980	AT5G15980	1.99471	5213062	5215674	5214633	5215510	170	97	76	6.96458	9.01495
AT5G16830	SYP21	1.93694	5532846	5535295	5534337	5535456	517	280	255	15.613	16.4382
AT5G17350	AT5G17350	1.74633	5718498	5719608	5717942	5719842	919	494	563	22.3663	11.483
AT5G17847	AT5G17847	1.59297	5898659	5898787	5898574	5900330	573	414	318	5.37865	12.5198
AT5G17850	AT5G17850	1.59297	5898852	5901157	5898574	5900330	573	414	318	5.37865	12.5198
AT5G18290	SIP1+AC0-2	1.94669	6055028	6058368	6057668	6058392	133	72	65	6.64436	6.39993
AT5G18300	NAC088	1.94669	6057773	6058216	6057668	6058392	133	72	65	6.64436	6.39993
AT5G19040	IPT5	1.62294	6361776	6363713	6362004	6363541	481	320	276	7.45591	10.0118
AT5G19060	AT5G19060	1.42313	6372735	6374903	6374885	6376209	603	435	413	5.47164	5.26496
AT5G19070	AT5G19070	1.42313	6375159	6377667	6374885	6376209	603	435	413	5.47164	5.26496
AT5G19220	APL1	1.61846	6463824	6466831	6465460	6469133	1516	973	903	13.9081	17.1645
AT5G19221	AT5G19221	1.61846	6463964	6466349	6465460	6469133	1516	973	903	13.9081	17.1645
AT5G19230	AT5G19230	1.61846	6467193	6468848	6465460	6469133	1516	973	903	13.9081	17.1645
AT5G20220	AT5G20220	1.75245	6821881	6825981	6825113	6827830	910	551	491	14.7725	18.6175
AT5G20225	AT5G20225	1.75245	6824535	6826112	6825113	6827830	910	551	491	14.7725	18.6175
AT5G20230	BCB	1.75245	6826365	6827748	6825113	6827830	910	551	491	14.7725	18.6175
AT5G20740	AT5G20740	1.99212	7025565	7026753	7025703	7026601	232	148	96	6.14065	13.0744
AT5G21950	AT5G21950	1.68889	7253849	7256156	7254985	7256041	240	150	135	6.58349	6.87884
AT5G21990	TPR7	1.5781	7273071	7276579	7272865	7274275	550	387	317	6.07775	10.818
AT5G22310	AT5G22310	1.70637	7383583	7385833	7383550	7385612	600	383	325	9.77028	14.0152
AT5G22510	INV+AC0-E	2.00654	7474635	7478335	7478274	7479895	473	244	228	16.7061	16.2576
AT5G22520	AT5G22520	2.00654	7478860	7479543	7478274	7479895	473	244	228	16.7061	16.2576
AT5G24030	SLAH3	1.5567	8118317	8122914	8121979	8123017	302	194	194	6.88753	5.02795
AT5G24165	AT5G24165	1.68892	8188166	8189470	8188432	8189340	226	129	139	8.24403	5.0348
AT5G24530	DMR6	1.76369	8378759	8383401	8381606	8382535	197	122	103	6.16016	7.28522
AT5G24530	DMR6	3.04459	8378759	8383401	8378599	8380058	328	157	82	15.556	33.199
AT5G24610	AT5G24610	2.10456	8428078	8429253	8427790	8429069	302	144	143	14.8883	12.2568
AT5G24810	AT5G24810	1.70374	8516635	8522800	8521606	8522959	529	309	312	12.5884	9.65891
AT5G25550	AT5G25550	1.98396	8893989	8895914	8893838	8894879	197	95	104	10.9417	7.1176
AT5G26030	FC1	1.76534	9096451	9099185	9096237	9097910	665	427	337	9.99509	18.1887
AT5G26230	MAKR1	2.393	9172911	9174598	9173282	9174675	437	164	206	29.2219	16.2569
AT5G26770	AT5G26770	1.47448	9407647	9410138	9408926	9410300	535	379	348	5.84011	6.53862
AT5G26920	CBP60G	1.60768	9475679	9478777	9474705	9477508	1018	647	620	12.635	12.4607
AT5G27320	GID1C	1.92965	9628990	9631291	9628929	9630401	435	275	191	8.73469	18.8509
AT5G28770	BZO2H3	1.53602	10796457	10798305	10796490	10798304	384	251	249	7.24298	5.54814
AT5G28913	SADHU4+AC0-1	1.69959	10933823	10934730	10933846	10934848	266	170	145	6.48701	7.92926
AT5G33280	AT5G33280	1.61792	12549143	12552561	12549070	12549840	237	148	145	6.64724	5.25406
AT5G35735	AT5G35735	2.19795	13900695	13903218	13900766	13901654	195	84	94	13.197	8.65639
AT5G36925	AT5G36925	1.56576	14565476	14566439	14565234	14567537	646	433	394	8.20116	9.55739
AT5G36930	AT5G36930	1.56576	14567444	14573206	14565234	14567537	646	433	394	8.20116	9.55739
AT5G37600	GSR 1	1.65929	14933286	14935885	14934031	14935988	555	354	317	9.51745	11.1939
AT5G37770	TCH2	1.76364	14997514	14999619	14998616	15000011	485	275	275	13.1729	10.522
AT5G38700	AT5G38700	2.0744	15489593	15490745	15489346	15490285	181	78	99	12.4906	6.16109
AT5G39040	ABCB27	1.87986	15625460	15629835	15625247	15626282	218	138	100	6.04422	10.3156
AT5G39580	AT5G39580	2.64096	15847065	15849141	15848450	15849330	227	88	84	17.1982	15.4598
AT5G40370	GRXC2	2.09259	16147347	16149256	16148334	16149464	264	158	105	7.99312	15.5213
AT5G40380	CRK42	1.5453	16151522	16155215	16151859	16153055	364	259	216	5.00903	7.5347
AT5G40460	AT5G40460	2.20619	16202142	16203358	16201961	16203005	375	168	172	19.4419	15.4398
AT5G41870	AT5G41870	1.68229	16758709	16760576	16759822	16760721	236	146	135	6.81643	6.45263
AT5G42030	ABIL4	1.63734	16811307	16813295	16811735	16813483	493	327	279	7.64891	10.7008
AT5G43420	AT5G43420	2.43916	17451488	17453124	17451411	17452533	297	132	113	16.7603	18.2477
AT5G43620	AT5G43620	2.17083	17522486	17524003	17522194	17523378	416	223	168	13.9702	21.3436
AT5G43700	ATAUX2+AC0-11	1.74412	17550179	17551715	17550322	17551414	282	151	174	11.0701	5.63427
AT5G43900	MYA2	1.84348	17656894	17667451	17655984	17657003	265	138	150	11.2425	7.20643
AT5G44050	AT5G44050	2.59294	17722402	17726543	17722142	17723551	428	174	157	25.24	25.7011
AT5G44568	AT5G44568	1.92387	17961019	17962276	17961042	17962031	213	124	100	7.52901	9.7674
AT5G45040	CYTC6A	3.00729	18175371	18176888	18176316	18177031	192	58	71	20.5729	13.5191
AT5G45050	TTR1	3.00729	18176894	18181973	18176316	18177031	192	58	71	20.5729	13.5191
AT5G45100	BRG1	1.77705	18218586	18220047	18218576	18219933	410	289	192	5.44087	15.736
AT5G45130	RHA1	1.62817	18244171	18246450	18244034	18245358	364	239	210	6.98401	8.27521
AT5G46170	AT5G46170	1.67055	18714864	18717031	18715825	18716998	361	231	203	7.6186	8.88913
AT5G46470	RPS6	2.02102	18842553	18849741	18848811	18850049	418	201	213	18.098	13.0038
AT5G47120	BI1	1.83959	19135952	19138025	19134509	19137012	814	522	384	11.0093	25.4515
AT5G47640	NF+AC0-YB2	1.83727	19309227	19310272	19309180	19310295	519	251	323	20.7274	7.8033
AT5G47650	NUDT2	1.83727	19310192	19312747	19309180	19310295	519	251	323	20.7274	7.8033
AT5G47850	CCR4	1.62934	19378669	19381190	19379859	19381205	647	379	417	14.0029	7.49061
AT5G48160	OBE2	1.65342	19527767	19530430	19529504	19530585	271	168	160	7.23974	6.38128
AT5G48380	BIR1	1.61446	19604089	19607147	19605538	19607194	707	444	432	11.3076	9.9841
AT5G48385	AT5G48385	2.17289	19608490	19612007	19608183	19609439	416	228	165	13.1815	22.0336
AT5G49440	AT5G49440	1.79291	20048239	20049776	20048345	20049829	1252	677	721	26.2047	17.8852
AT5G49480	CP1	1.48563	20070489	20071682	20070305	20071694	532	377	341	5.79761	6.94345
AT5G49520	WRKY48	1.72758	20090648	20093346	20086127	20092926	2359	1368	1363	27.4129	25.3186
AT5G49540	AT5G49540	1.73424	20104481	20106278	20105194	20106335	276	167	152	7.89209	7.9952
AT5G49665	AT5G49665	1.55158	20166891	20169923	20168159	20169810	470	308	298	7.84488	6.81586
AT5G49720	GH9A1	1.90287	20197391	20200468	20198546	20200555	611	380	278	10.942	22.4595
AT5G51380	AT5G51380	2.06375	20875832	20877989	20877783	20878828	258	159	103	7.2193	15.078
AT5G51390	AT5G51390	2.06375	20877967	20878464	20877783	20878828	258	159	103	7.2193	15.078
AT5G51400	AT5G51400	1.52404	20878491	20880184	20879012	20880463	397	259	262	7.41579	5.18499
AT5G51400	AT5G51400	2.06375	20878491	20880184	20877783	20878828	258	159	103	7.2193	15.078
AT5G51990	CBF4	2.05365	21116877	21117860	21116719	21120016	1537	707	795	47.1918	30.2577
AT5G52000	IMPA+AC0-8	2.05365	21118946	21121119	21116719	21120016	1537	707	795	47.1918	30.2577
AT5G52020	AT5G52020	1.99824	21123958	21125065	21124047	21125022	194	84	115	13.0395	5.138
AT5G52050	AT5G52050	1.7993	21138703	21140876	21137590	21140801	1448	791	819	27.3839	20.9367
AT5G52060	BAG1	1.5579	21152011	21154395	21152694	21154567	704	459	445	9.59487	8.60991
AT5G52400	CYP715A1	1.71905	21272824	21275755	21273657	21276760	1041	662	558	12.7004	20.8085
AT5G52410	AT5G52410	1.71905	21275889	21279522	21273657	21276760	1041	662	558	12.7004	20.8085
AT5G52760	AT5G52760	1.52818	21386727	21387714	21385332	21388048	779	530	491	8.14387	9.16733
AT5G52830	WRKY27	1.79241	21410769	21412526	21410698	21412514	415	201	273	17.8329	5.38721
AT5G53290	CRF3	1.96875	21617714	21619281	21618069	21619178	248	128	124	11.0227	9.45052
AT5G53550	YSL3	1.64401	21755251	21758950	21755116	21757296	636	425	355	8.24899	13.2217
AT5G53570	AT5G53570	1.81508	21760558	21763462	21762220	21763797	631	399	308	10.4533	19.3877
AT5G53590	AT5G53590	1.82597	21771811	21772794	21771672	21772751	256	134	147	10.9476	6.67961
AT5G54250	CNGC4	1.63127	22025035	22030099	22028916	22030270	379	217	250	11.049	5.07287
AT5G54585	AT5G54585	2.16799	22175461	22176735	22175407	22176195	226	91	122	16.2156	7.38276
AT5G54940	AT5G54940	1.95714	22307982	22309453	22308209	22309561	438	288	183	7.49224	20.9402
AT5G54950	AT5G54950	1.83481	22309832	22310332	22309672	22310773	307	173	162	10.1929	9.61813
AT5G54960	PDC2	1.67534	22310553	22312832	22311423	22313149	877	527	520	14.9422	12.8817
AT5G54960	PDC2	1.83481	22310553	22312832	22309672	22310773	307	173	162	10.1929	9.61813
AT5G54970	AT5G54970	1.67534	22312976	22314119	22311423	22313149	877	527	520	14.9422	12.8817
AT5G55050	AT5G55050	1.59787	22337626	22340389	22337383	22338566	294	185	183	7.2302	5.60287
AT5G56270	WRKY2	1.57731	22779614	22783426	22779463	22780833	643	441	379	7.30155	10.9642
AT5G56840	AT5G56840	2.12422	22980638	22982425	22980703	22981685	202	127	76	5.88366	13.6554
AT5G57010	AT5G57010	2.47619	23067828	23070431	23069165	23070038	170	105	51	5.69544	15.923
AT5G57220	CYP81F2	1.95105	23187840	23189902	23187744	23188814	336	204	149	8.75561	15.2504
AT5G57510	AT5G57510	1.93178	23288885	23289635	23288998	23290118	208	126	94	6.66471	10.3013
AT5G57560	TCH4	1.82166	23307006	23308680	23306916	23309248	735	374	438	22.8259	11.344
AT5G58595	AT5G58595	1.70864	23682880	23682963	23682918	23683769	169	102	96	6.0364	5.26452
AT5G58660	AT5G58660	2.4815	23701392	23704122	23701290	23702263	202	75	89	16.6438	10.515
AT5G58670	PLC1	1.55695	23704231	23707003	23705678	23706940	425	295	254	5.94079	8.06138
AT5G59150	RABA2D	1.58466	23876486	23878489	23876299	23877372	309	194	196	7.46187	5.40679
AT5G59690	AT5G59690	1.90879	24051474	24052218	24051314	24052616	424	241	206	12.1268	14.7577
AT5G59700	AT5G59700	1.90879	24052383	24055660	24051314	24052616	424	241	206	12.1268	14.7577
AT5G59945	AT5G59945	1.41771	24139946	24140019	24139781	24141307	680	493	467	5.45503	5.46005
AT5G59950	AT5G59950	1.41771	24139939	24141937	24139781	24141307	680	493	467	5.45503	5.46005
AT5G60680	AT5G60680	1.53809	24386010	24387304	24385700	24387249	1108	711	730	12.4146	8.62517
AT5G60860	RABA1f	1.61795	24484498	24485705	24484453	24485668	436	267	272	9.77827	6.97713
AT5G60870	RUG3	1.61795	24485655	24487906	24484453	24485668	436	267	272	9.77827	6.97713
AT5G60910	AGL8	2.67541	24502434	24506269	24505412	24506349	200	68	83	18.4524	11.5801
AT5G61270	PIF7	1.53286	24638491	24640765	24639054	24640886	681	498	401	5.18174	11.3517
AT5G62165	AGL42	3.12668	24964646	24968607	24964753	24965682	180	63	53	16.588	17.1342
AT5G62270	GCD1	1.63669	25011957	25014812	25013535	25014604	238	149	142	6.61521	5.72309
AT5G62360	AT5G62360	1.90645	25040540	25041504	25040477	25041528	320	173	163	11.7175	10.7424
AT5G62460	AT5G62460	1.66782	25074782	25077398	25074469	25076083	635	371	391	13.9361	9.12796
AT5G62510	AT5G62510	2.02483	25095373	25096635	25095976	25097676	496	230	262	21.9651	13.3138
AT5G62520	SRO5	1.86308	25097944	25099907	25097685	25100494	1317	736	680	24.0361	27.5074
AT5G62530	ALDH12A1	1.86308	25099003	25103312	25097685	25100494	1317	736	680	24.0361	27.5074
AT5G62690	TUB2	1.56225	25181296	25183811	25181303	25182614	428	306	248	5.13305	9.05153
AT5G63160	BT1	1.5412	25333172	25335570	25333677	25335808	1078	705	694	11.2333	9.69563
AT5G63310	NDPK2	1.98388	25371904	25373904	25373183	25374135	179	107	78	6.40128	9.88581
AT5G63320	NPX1	1.98388	25373955	25379297	25373183	25374135	179	107	78	6.40128	9.88581
AT5G63370	AT5G63370	1.64304	25383810	25387270	25386090	25387522	503	317	296	9.45413	9.49889
AT5G63380	AT5G63380	1.64304	25387411	25390227	25386090	25387522	503	317	296	9.45413	9.49889
AT5G63530	FP3	1.97326	25432890	25435834	25433164	25434077	254	123	135	12.8131	8.21851
AT5G63800	MUM2	1.67558	25530055	25535889	25531746	25533651	692	428	399	11.8923	12.3703
AT5G64120	AT5G64120	1.80277	25659257	25661007	25659260	25662140	722	402	399	17.5026	14.7988
AT5G64310	AGP1	2.27154	25721733	25722678	25721593	25722851	545	261	222	21.8522	25.8727
AT5G64340	SAC51	1.6417	25730335	25733313	25730615	25732070	283	177	168	7.26672	6.44613
AT5G64550	AT5G64550	2.47093	25801528	25804980	25804080	25804977	210	84	86	15.4598	12.395
AT5G64740	CESA6	1.46943	25881033	25886728	25880747	25882315	620	438	407	6.1971	6.71074
AT5G64750	ABR1	3.93663	25891449	25893888	25891265	25892360	256	58	74	33.4476	23.1733
AT5G64840	ABCF5	1.51639	25916722	25920254	25918586	25920001	651	458	404	6.42289	8.89697
AT5G64850	AT5G64850	1.87331	25921402	25923418	25921087	25922626	461	232	262	17.4194	10.1116
AT5G65600	AT5G65600	1.70536	26215991	26218623	26215733	26216761	191	112	112	6.99732	5.23493
AT5G66060	AT5G66060	1.50465	26419378	26421642	26421618	26423114	768	517	504	8.58577	7.45814
AT5G66070	AT5G66070	1.50465	26421610	26423240	26421618	26423114	768	517	504	8.58577	7.45814
AT5G66440	AT5G66440	2.56346	26529919	26531176	26530283	26531216	224	77	101	19.9447	10.9457
AT5G66650	AT5G66650	1.60017	26603003	26607012	26603208	26604774	936	579	591	13.7202	10.0378
AT5G66800	AT5G66800	3.24717	26671273	26672584	26671135	26672261	288	81	98	30.1761	20.8288
AT5G67020	AT5G67020	1.85286	26749826	26751339	26749731	26751056	445	203	294	21.1026	5.51294
AT5G67250	SKIP2	1.42168	26831185	26833903	26832218	26833727	604	433	417	5.67852	5.04183
AT5G67300	MYBR1	1.54938	26854022	26856006	26852927	26855450	1607	1067	1009	11.6245	13.4962
AT5G67300	MYBR1	1.74246	26854022	26856006	26855531	26857241	477	247	307	16.6857	6.42946
AT5G67310	CYP81G1	1.54938	26855216	26857086	26852927	26855450	1607	1067	1009	11.6245	13.4962
AT5G67310	CYP81G1	1.74246	26855216	26857086	26855531	26857241	477	247	307	16.6857	6.42946
AT5G67320	HOS15	1.74246	26857154	26861119	26855531	26857241	477	247	307	16.6857	6.42946
Note: 10 AT loci have more than one peak that is decreased in both hac1 alleles, and these genes are listed twice in this table.

## Sheet: 2. H3K4me3_Down_hac1
Gene.ID	Gene.Symbol	avg fold change	Start.gene	End.gene	Start.peak	End.peak	WT reads	hac1-1 reads	hac1-2 reads	WT vs. hac1-1 -log10 (P-value)	WT vs. hac1-2 -log10 (P-value)
AT1G02620	AT1G02620	1.84772	557092	558774	557112	558538	491	207	371	32.5832	10.8797
AT1G02640	BXL2	2.96975	564018	567771	563943	564941	189	52	82	20.848	12.7512
AT1G03470	NET3A	1.48057	865895	867733	866933	867910	233	153	162	5.42098	5.471
AT1G03800	ERF10	1.61121	957104	958383	957154	958165	203	127	125	5.47408	6.70202
AT1G04133		1.84772	558071	558492	557112	558538	491	207	371	32.5832	10.8797
AT1G04360	AT1G04360	1.5318	1167288	1169034	1167852	1169122	389	229	285	12.8019	8.94772
AT1G04760	VAMP726	1.76541	1334533	1336704	1334316	1335374	218	116	132	9.11135	7.65656
AT1G04820	TUA4	1.55817	1356084	1358547	1357332	1358667	356	226	231	9.39007	11.7319
AT1G04830	AT1G04830	1.55817	1358574	1362019	1357332	1358667	356	226	231	9.39007	11.7319
AT1G05300	ZIP5	1.39655	1544927	1547849	1546784	1548136	523	373	376	9.22161	14.1838
AT1G05420	OFP12	2.02654	1589973	1591012	1589983	1590904	162	69	95	10.3295	5.75346
AT1G05523		2.46314	6957968	6959124	6957927	6959107	327	115	157	27.8527	20.731
AT1G06160	ORA59	2.15855	1882907	1883992	1882751	1884065	641	248	370	49.0558	33.0166
AT1G06520	GPAT1	1.91267	1993903	1996355	1995004	1996174	226	109	129	11.5226	9.32422
AT1G06610	AT1G06610	1.80827	2025356	2025428	2025397	2026295	184	107	97	6.17449	8.74396
AT1G06620	AT1G06620	1.80827	2025544	2027413	2025397	2026295	184	107	97	6.17449	8.74396
AT1G06980	AT1G06980	1.42983	2142939	2143977	2142963	2144053	358	256	245	6.13724	10.1173
AT1G09297		1.44171	27119300	27119697	27118241	27119397	381	240	294	10.2715	7.12922
AT1G09410	AT1G09410	1.47335	3035400	3037687	3037613	3039008	290	186	209	7.2994	6.42695
AT1G09415	NIMIN-3	1.47335	3037754	3038408	3037613	3039008	290	186	209	7.2994	6.42695
AT1G09420	G6PD4	1.47335	3038462	3041873	3037613	3039008	290	186	209	7.2994	6.42695
AT1G09421	AT1G09421	1.47335	3038631	3039326	3037613	3039008	290	186	209	7.2994	6.42695
AT1G09907		1.54696	29992705	29993059	29992962	29994094	330	196	234	10.5176	8.0985
AT1G12200	FMO	1.84944	4137511	4140158	4137356	4138374	214	132	103	6.03084	12.3757
AT1G12320	AT1G12320	1.72316	4186624	4190342	4189233	4190358	210	118	126	7.67158	7.56039
AT1G13920	AT1G13920	1.61099	4758084	4760238	4758758	4760156	368	249	211	7.81947	16.7528
AT1G14900	HMGA	1.48665	5138116	5139467	5138373	5139589	529	305	427	18.5831	9.20467
AT1G15120	AT1G15120	2.36092	5202593	5204494	5204308	5206092	1065	396	524	87.6586	82.6174
AT1G15125	AT1G15125	2.36092	5204312	5205964	5204308	5206092	1065	396	524	87.6586	82.6174
AT1G15130	AT1G15130	2.36092	5206002	5209979	5204308	5206092	1065	396	524	87.6586	82.6174
AT1G15760	AT1G15760	1.80778	5425616	5426666	5425473	5426485	199	96	129	10.165	5.61448
AT1G15840	AT1G15840	2.66676	5451432	5452374	5451354	5452494	394	112	217	42.7352	19.9372
AT1G17380	JAZ5	1.64362	5955155	5957511	5956098	5957435	333	194	212	11.1561	11.4556
AT1G18810	AT1G18810	1.52194	6485515	6487153	6485576	6487187	445	334	260	6.2349	20.3668
AT1G20065	AT1G20065	2.46314	6956374	6958075	6957927	6959107	327	115	157	27.8527	20.731
AT1G20070	AT1G20070	2.46314	6958010	6959148	6957927	6959107	327	115	157	27.8527	20.731
AT1G20310	AT1G20310	1.86238	7032070	7033329	7032159	7033203	211	101	129	10.9457	7.21339
AT1G21100	IGMT1	3.69509	7386762	7388512	7387031	7388614	478	111	155	62.5681	54.9563
AT1G22220	AUF2	1.46792	7846459	7847836	7846501	7847903	422	259	323	12.3471	8.46355
AT1G22230	AT1G22230	3.15152	7849776	7851164	7850009	7851075	200	55	75	22.1032	16.9931
AT1G22490	AT1G22490	1.96249	7938195	7940805	7939784	7940796	215	103	117	11.0897	9.8235
AT1G22710	SUC2	2.61623	8030587	8033156	8031450	8033242	582	212	234	48.1249	53.8286
AT1G23090	AST91	2.26461	8184925	8189234	8187988	8189132	315	147	132	17.3745	24.6432
AT1G27020	AT1G27020	2.43406	9378404	9380790	9378391	9379929	396	152	175	30.1775	29.9023
AT1G27670	AT1G27670	3.52724	9627533	9628749	9627608	9628581	213	52	72	26.2265	20.6515
AT1G31290	AGO3	1.44216	11188120	11192585	11187904	11189470	847	477	764	32.4217	10.5181
AT1G31580	ECS1	1.74385	11310997	11311989	11310813	11312391	742	427	424	26.714	40.4602
AT1G33050	AT1G33050	1.60078	11967783	11971532	11971510	11972851	441	238	327	18.1126	10.114
AT1G33055	AT1G33055	1.60078	11971308	11972580	11971510	11972851	441	238	327	18.1126	10.114
AT1G33760	ERF022	2.5413	12237547	12238710	12237658	12238780	267	80	153	27.2059	11.3414
AT1G34315	AT1G34315	1.64064	12514106	12516521	12515827	12517129	363	186	273	16.5996	7.37625
AT1G34317	AT1G34317	1.64064	12516112	12516555	12515827	12517129	363	186	273	16.5996	7.37625
AT1G35140	PHI-1	2.36952	12851983	12853235	12851908	12853292	587	184	379	58.3074	22.6124
AT1G35530	FANCM	1.66435	13089816	13097286	13089627	13090655	194	107	128	7.45889	5.14558
AT1G35780	AT1G35780	2.29228	13277259	13280387	13279536	13280497	258	96	136	20.2028	13.0722
AT1G46552	AT1G46552	1.61642	17247859	17252452	17249117	17250322	288	160	201	10.8805	7.17477
AT1G49200	AT1G49200	1.68367	18198227	18199168	18198010	18199421	610	306	444	29.8184	16.6387
AT1G49205	AT1G49205	1.68367	18198298	18200366	18198010	18199421	610	306	444	29.8184	16.6387
AT1G49490	AT1G49490	1.54467	18317259	18320210	18317274	18318893	629	390	426	18.2128	21.6552
AT1G53440	AT1G53440	1.69194	19945869	19951562	19945578	19946692	248	168	130	5.14798	12.6345
AT1G53870	AT1G53870	1.54609	20112141	20113960	20112243	20113541	270	167	183	7.5791	7.28792
AT1G53890	AT1G53890	1.57692	20124706	20126525	20124842	20126129	258	172	156	5.68268	9.52454
AT1G54120	AT1G54120	1.48432	20206930	20207555	20206712	20207832	264	183	173	5.08201	7.79725
AT1G54820	AT1G54820	1.62135	20447157	20450916	20447100	20448305	315	188	201	9.93866	10.549
AT1G55580	LAS	1.8267	20763844	20765823	20763683	20765153	513	249	322	26.6608	20.5339
AT1G59640	BPEp	1.70452	21909070	21911289	21910317	21911574	475	248	318	21.1559	15.6137
AT1G62520	AT1G62520	1.60873	23144385	23145531	23144131	23145550	370	231	229	10.2508	14.06
AT1G62540	FMO GS-OX2	2.95234	23151634	23155728	23151620	23152589	179	50	77	19.409	12.2673
AT1G62560	FMO GS-OX3	1.4402	23159734	23162881	23159729	23160799	267	181	190	5.55994	6.06549
AT1G63040	AT1G63040	2.23547	23371327	23372073	23371332	23372225	157	58	89	12.4361	6.13329
AT1G64060	RBOH F	1.833	23769774	23776984	23769902	23771054	279	142	164	12.841	11.2957
AT1G64780	AMT1-2	1.77479	24060640	24062804	24060911	24062895	1067	588	615	43.6873	62.1676
AT1G65390	PP2-A5	1.72064	24292372	24294740	24292316	24293463	236	155	123	5.46283	11.9881
AT1G65870	AT1G65870	1.52425	24503315	24504390	24503437	24504486	337	212	231	9.11506	9.33955
AT1G66090	AT1G66090	1.61558	24602033	24604763	24601942	24603176	332	206	205	9.3073	12.3025
AT1G66160	CMPG1	1.69445	24637196	24638608	24637054	24638187	320	166	219	14.2098	8.70279
AT1G66180	AT1G66180	2.2904	24647121	24648839	24646955	24648385	535	207	268	40.611	34.8379
AT1G66760	AT1G66760	1.8515	24901882	24904443	24901817	24903325	436	221	252	20.6324	20.4148
AT1G66940	AT1G66940	2.25433	24973028	24974946	24973768	24974831	222	97	100	13.5982	14.5681
AT1G67810	SUFE2	2.15935	25426234	25427461	25426212	25427498	651	304	299	36.7563	50.9604
AT1G67830	FXG1	1.67469	25431549	25433091	25432183	25433299	295	146	222	14.4819	5.55674
AT1G68110	AT1G68110	1.85989	25524718	25526150	25524538	25526043	502	239	310	27.0812	20.7235
AT1G68620	AT1G68620	2.31373	25765718	25767240	25765905	25767124	268	102	134	20.3698	15.1548
AT1G69160	AT1G69160	1.67921	25999837	26001614	25999920	26001658	803	392	613	42.0165	20.382
AT1G69530	EXPA1	2.22042	26141726	26143538	26141775	26143403	448	173	242	33.9215	24.343
AT1G71960	ABCG25	1.60012	27082394	27088248	27086911	27088271	338	204	219	10.3297	11.0846
AT1G72060	AT1G72060	1.44171	27118177	27119011	27118241	27119397	381	240	294	10.2715	7.12922
AT1G72070	AT1G72070	1.44171	27118621	27119918	27118241	27119397	381	240	294	10.2715	7.12922
AT1G72800	AT1G72800	1.51748	27397089	27398500	27397051	27398565	373	227	268	11.1212	9.09123
AT1G72810	AT1G72810	1.51748	27397877	27400474	27397051	27398565	373	227	268	11.1212	9.09123
AT1G72890	AT1G72890	1.7483	27429916	27432003	27431917	27433162	381	214	222	14.1365	16.9321
AT1G72900	AT1G72900	1.7483	27432178	27433782	27431917	27433162	381	214	222	14.1365	16.9321
AT1G73700	AT1G73700	1.82821	27717380	27719741	27718875	27719921	229	120	131	9.91572	9.47173
AT1G73830	BEE3	1.41945	27759941	27761588	27759692	27760977	332	229	239	6.50752	7.69695
AT1G76090	SMT3	1.57793	28550202	28551836	28550307	28552021	837	439	670	37.8194	18.0797
AT1G76240	AT1G76240	1.84768	28602705	28603932	28603043	28604020	195	99	113	9.02311	7.54095
AT1G78110	AT1G78110	1.70121	29391630	29393334	29391624	29392994	349	197	214	12.7674	13.4269
AT1G78460	AT1G78460	1.62648	29518184	29519323	29518051	29519673	873	493	589	33.2378	33.3765
AT1G78820	AT1G78820	1.64729	29634096	29635931	29634584	29635903	331	179	229	13.384	8.80697
AT1G79410	OCT5	1.61382	29867854	29869784	29868509	29869896	365	183	296	17.5865	5.41167
AT1G79700	WRI4	1.54696	29990336	29993766	29992962	29994094	330	196	234	10.5176	8.0985
AT1G80080	TMM	1.42304	30127819	30129649	30128136	30129830	366	233	287	9.57886	6.30073
AT2G00680		1.69862	8869428	8870452	8869581	8870798	309	178	186	10.673	12.0773
AT2G00970		1.71688	19352419	19353379	19352161	19353279	251	130	167	11.1699	6.968
AT2G01660	PDLP6	1.63858	290573	292688	291633	292722	366	189	273	16.556	7.7185
AT2G03760	SOT12	1.86092	1149295	1150663	1149448	1150536	249	113	164	14.251	7.1617
AT2G03821	AT2G03821	31.7396	1167303	1168206	1167322	1168305	277	6	16	79.0059	72.3922
AT2G03822	AT2G03822	31.7396	1168200	1168373	1167322	1168305	277	6	16	79.0059	72.3922
AT2G03823	AT2G03823	31.7396	1167354	1167492	1167322	1168305	277	6	16	79.0059	72.3922
AT2G05540	AT2G05540	1.68068	2033154	2034283	2033165	2034384	419	228	275	16.875	14.0333
AT2G05790	AT2G05790	1.8579	2199151	2201603	2199391	2201132	430	188	301	26.7963	11.9312
AT2G05875		1.55031	5508351	5508797	5507934	5509133	293	188	190	7.43795	9.21749
AT2G06995		7.26299	7633214	7634069	7632446	7633694	395	57	52	70.0586	82.4018
AT2G09335		1.72331	17572719	17574482	17572309	17573611	618	314	418	29.4515	21.1872
AT2G13275	AT2G13275	1.55031	5508414	5508837	5507934	5509133	293	188	190	7.43795	9.21749
AT2G15090	KCS8	2.87726	6542166	6544118	6542228	6543735	371	121	138	34.6926	35.0525
AT2G18690	AT2G18690	1.52986	8097420	8099393	8097414	8098663	289	171	211	9.25963	6.11834
AT2G21560	AT2G21560	1.84644	9230208	9231580	9230441	9231602	242	113	156	13.2288	7.31856
AT2G21780	AT2G21780	1.43205	9290705	9291669	9290736	9291629	359	225	283	9.82692	5.98197
AT2G22200	AT2G22200	1.90317	9443073	9444428	9443123	9444576	679	348	366	31.9381	40.7204
AT2G22470	AGP2	2.33212	9538127	9538963	9538088	9539081	188	73	90	13.8046	10.7305
AT2G22890	AT2G22890	3.39716	9742224	9743467	9742358	9743624	479	141	141	50.4903	60.7477
AT2G25440	RLP20	2.03846	10826735	10829402	10826596	10828163	415	179	236	26.504	19.882
AT2G26560	PLA2A	1.5511	11293702	11295918	11293913	11296135	812	524	523	21.1087	34.3651
AT2G27080	AT2G27080	1.63468	11563933	11567504	11566175	11567256	370	181	302	18.6769	5.32721
AT2G30010	TBL45	1.87922	12805667	12809386	12805654	12806451	213	103	126	10.8103	7.90705
AT2G30760	AT2G30760	2.18493	13105770	13108221	13107806	13109292	282	122	137	17.7408	16.9621
AT2G30766	AT2G30766	2.18493	13107583	13110480	13107806	13109292	282	122	137	17.7408	16.9621
AT2G32690	GRP23	1.42321	13863635	13864710	13863481	13864839	618	382	503	18.0646	11.0218
AT2G34070	TBL37	1.488	14387194	14390339	14389350	14390433	323	193	248	10.0807	5.80218
AT2G34490	CYP710A2	1.4773	14535506	14537556	14535764	14537681	1028	641	761	30.2168	31.4712
AT2G34810	AT2G34810	1.77684	14685170	14687216	14685041	14687023	793	456	437	28.7259	47.226
AT2G35200	AT2G35200	1.6299	14833848	14834666	14833622	14834523	171	102	108	5.36956	5.055
AT2G35270	GIK	2.21997	14856664	14858134	14856986	14858179	270	97	163	22.1678	10.1535
AT2G35290	AT2G35290	2.17149	14861199	14862178	14861339	14862341	203	83	107	13.7689	9.74266
AT2G35637	AT2G35637	1.72596	14982534	14984339	14982602	14983703	260	134	172	11.5947	7.41944
AT2G35640	AT2G35640	1.72596	14982835	14984339	14982602	14983703	260	134	172	11.5947	7.41944
AT2G35930	PUB23	1.97017	15082855	15084559	15083075	15084638	608	252	398	41.8596	22.7404
AT2G35935	AT2G35935	1.97017	15083353	15084340	15083075	15084638	608	252	398	41.8596	22.7404
AT2G35950	EDA12	2.43343	15104716	15106119	15104616	15105964	410	167	170	28.5909	34.2581
AT2G37100	AT2G37100	1.60993	15590741	15592282	15590844	15592114	440	245	309	16.7798	12.1907
AT2G37130	AT2G37130	2.543	15597921	15600154	15598895	15599970	205	73	90	17.0662	13.9045
AT2G37620	ACT1	1.67867	15778941	15781561	15778979	15779892	191	119	109	5.21595	7.60623
AT2G37630	AS1	1.45519	15781232	15783480	15782340	15783608	241	158	174	5.66626	5.01537
AT2G37640	EXP3	1.93994	15787523	15790139	15788931	15789974	239	140	110	7.90084	15.3961
AT2G37640	EXP3	2.1084	15787523	15790139	15787804	15788665	187	81	98	11.5973	8.94974
AT2G37950	AT2G37950	1.98891	15882295	15884013	15882897	15884006	303	131	182	19.116	11.7833
AT2G38310	PYL4	1.97474	16049918	16051356	16049819	16051264	829	378	472	49.3255	46.6875
AT2G39420	AT2G39420	1.85668	16460247	16463220	16460160	16461272	272	147	146	11.0229	13.4004
AT2G39460	RPL23AA	1.49964	16474149	16476141	16476000	16477264	288	171	219	9.14914	5.20814
AT2G39470	PnsL1	1.49964	16476198	16477843	16476000	16477264	288	171	219	9.14914	5.20814
AT2G41100	TCH3	1.688	17137037	17139700	17137789	17139633	960	543	597	36.6797	46.239
AT2G41105	AT2G41105	1.688	17138333	17139159	17137789	17139633	960	543	597	36.6797	46.239
AT2G41370	BOP2	1.46691	17237727	17240609	17239193	17240524	542	367	372	11.6891	17.14
AT2G42150	AT2G42150	1.72331	17572305	17574679	17572309	17573611	618	314	418	29.4515	21.1872
AT2G42200	SPL9	1.51211	17587169	17589671	17587130	17588417	442	285	300	11.1161	13.5874
AT2G43910	HOL1	1.57686	18184409	18187358	18185971	18187350	428	276	267	10.787	16.4963
AT2G44910	HB4	1.67959	18517656	18519731	18518458	18519605	272	172	153	7.21746	12.0938
AT2G45050	GATA2	1.75738	18582697	18584127	18582850	18584031	333	174	208	14.5389	12.0636
AT2G45210	SAUR36	1.5484	18641563	18642739	18641532	18642610	264	170	171	6.58402	8.07202
AT2G45470	FLA8	1.42192	18742477	18744322	18742511	18744462	1527	986	1179	41.4021	46.5696
AT2G46400	WRKY46	1.78095	19043411	19044955	19043609	19044945	358	169	248	19.3691	9.73033
AT2G46410	CPC	1.81147	19049021	19050369	19049531	19050553	230	129	125	8.4799	10.6717
AT2G46590	DAG2	2.50699	19132925	19135383	19133773	19135052	288	96	143	26.0778	16.8016
AT2G46710	ROPGAP3	1.44183	19191247	19195093	19191638	19192977	785	513	580	19.5524	22.1334
AT2G47150	AT2G47150	1.71688	19352324	19353114	19352161	19353279	251	130	167	11.1699	6.968
AT2G47670	AT2G47670	1.47479	19543921	19544910	19543876	19545047	272	188	181	5.31856	7.74769
AT3G01550	PPT2	2.46734	216805	219136	218124	219109	198	76	85	14.8177	13.7373
AT3G01680	SEOR1	1.54998	251868	255513	254296	255402	241	154	157	6.16188	7.07771
AT3G01750	AT3G01750	1.51583	270221	272976	270255	271702	425	258	307	12.9175	10.6087
AT3G02140	TMAC2	2.27335	385237	387051	385266	386675	461	158	283	40.859	18.9758
AT3G03265		1.8699	5505992	5506436	5505445	5507081	265	121	171	15.1055	8.17741
AT3G03680	AT3G03680	1.45823	907384	910928	907367	909018	845	535	632	23.406	23.4829
AT3G06770	AT3G06770	1.46419	2134773	2137641	2136133	2137462	506	319	377	13.7966	11.9925
AT3G08350		2.95921	19845287	19845680	19845011	19845962	173	57	60	15.7786	15.7258
AT3G08660	AT3G08660	1.86842	2630974	2633468	2632375	2633462	264	152	132	9.11663	14.8691
AT3G10600	CAT7	1.60434	3313953	3317340	3313775	3314895	268	145	197	10.7512	5.38612
AT3G11580	AT3G11580	1.73635	3648902	3651726	3650489	3651623	368	193	235	16.0676	12.7905
AT3G11720	AT3G11720	1.50921	3705759	3708721	3707747	3708895	279	180	190	6.88506	7.47836
AT3G13850	LBD22	2.81692	4559619	4561020	4559638	4560697	354	114	140	33.4884	30.7148
AT3G13980	AT3G13980	1.63267	4618939	4620305	4619218	4620577	549	285	410	24.9253	13.1942
AT3G14990	DJ1A	1.61203	5047376	5049971	5047259	5049032	553	356	331	14.1729	25.2258
AT3G15300	AT3G15300	1.62651	5147244	5148340	5147244	5148453	550	322	356	18.6748	20.7008
AT3G15356	AT3G15356	1.7819	5174402	5175523	5174594	5175627	199	106	118	8.24765	7.20527
AT3G16240	DELTA-TIP	1.8699	5505360	5507050	5505445	5507081	265	121	171	15.1055	8.17741
AT3G16250	PnsB3	1.8699	5506931	5508414	5505445	5507081	265	121	171	15.1055	8.17741
AT3G16460	JAL34	1.44879	5592491	5595912	5592976	5594348	555	341	437	16.4069	10.9475
AT3G16525	AT3G16525	3.23177	5621885	5625108	5624226	5625702	438	128	144	46.4431	49.0019
AT3G16530	AT3G16530	3.23177	5624326	5625519	5624226	5625702	438	128	144	46.4431	49.0019
AT3G16785	PLDP1	2.12738	5710889	5719192	5717944	5719021	244	102	131	16.1072	11.7688
AT3G16870	GATA17	1.55666	5763497	5764760	5763573	5765022	629	378	434	19.9413	20.5093
AT3G17050	AT3G17050	1.40576	5814748	5816592	5814414	5815691	465	281	402	14.3571	5.50733
AT3G17640	AT3G17640	2.03668	6032072	6033861	6032192	6033732	505	216	291	32.8552	24.5804
AT3G18530	AT3G18530	1.96543	6373525	6375723	6373387	6374643	328	152	185	18.3094	15.0916
AT3G18550	BRC1	2.04161	6383289	6385815	6383563	6385141	460	219	232	24.6526	28.6206
AT3G18773	AT3G18773	1.8095	6465748	6467175	6465926	6467705	950	471	593	48.6919	45.3117
AT3G18775	AT3G18775	1.8095	6466331	6468015	6465926	6467705	950	471	593	48.6919	45.3117
AT3G22060	AT3G22060	2.84985	7770899	7772357	7770877	7771811	208	72	74	17.9073	18.9018
AT3G22120	CWLP	2.85027	7794758	7796460	7794953	7796446	615	187	255	63.2179	55.2754
AT3G22121	AT3G22121	2.85027	7794956	7796327	7794953	7796446	615	187	255	63.2179	55.2754
AT3G23550	AT3G23550	6.48123	8448273	8450799	8449299	8450838	298	56	39	44.9953	60.3495
AT3G23880	AT3G23880	2.67494	8621986	8623214	8622055	8623384	338	102	166	34.4252	20.76
AT3G26120	TEL1	1.98214	9546259	9549453	9546211	9547202	185	80	112	11.5298	6.31371
AT3G28130	UMAMIT44	1.53884	10465260	10468958	10465131	10466399	337	218	220	8.33973	10.8333
AT3G28840	AT3G28840	1.98022	10838395	10840059	10838780	10839862	233	99	145	14.9673	7.70861
AT3G29670	PMAT2	4.2781	11527756	11529420	11527607	11529303	667	115	242	108.446	71.7074
AT3G29680	AT3G29680	1.75202	11531353	11533028	11531542	11533130	535	299	312	20.3955	25.7373
AT3G30180	BR6OX2	1.8321	11810726	11813883	11810527	11811879	349	171	215	17.5367	13.2666
AT3G30775	ERD5	1.65225	12448636	12451556	12450266	12451348	366	197	253	15.0875	10.0776
AT3G42806	AT3G42806	1.96155	14914008	14918667	14916645	14917826	407	206	209	19.2664	23.9401
AT3G43580	AT3G43580	2.42384	15502016	15503638	15501876	15502916	450	178	194	32.8768	36.1598
AT3G45095	AT3G45095	1.39677	16499710	16504054	16503096	16505343	875	575	688	21.5924	20.5648
AT3G45100	SETH2	1.39677	16504314	16507415	16503096	16505343	875	575	688	21.5924	20.5648
AT3G47340	ASN1	3.81473	17437840	17441431	17439478	17440882	265	71	68	30.2216	34.8075
AT3G48360	BT2	1.60935	17907767	17910738	17908717	17910760	1188	591	983	61.1265	25.683
AT3G48520	CYP94B3	1.79071	17974853	17976774	17975367	17976805	510	223	394	31.9206	10.556
AT3G50770	CML41	1.81088	18873911	18874836	18873814	18875094	769	342	560	47.6218	22.6237
AT3G50930	BCS1	1.42492	18929526	18932181	18929743	18931692	521	336	401	13.2767	11.0065
AT3G51238	AT3G51238	1.97572	19025110	19026779	19025055	19026109	215	140	89	5.10282	16.0931
AT3G51240	F3H	1.97572	19025192	19026872	19025055	19026109	215	140	89	5.10282	16.0931
AT3G51860	CAX3	1.4152	19239305	19242913	19239056	19241413	940	615	722	23.5768	24.674
AT3G51895	SULTR3-1	1.46355	19251287	19255922	19254699	19256045	450	282	338	12.4154	9.94969
AT3G51910	HSFA7A	1.54407	19265141	19266806	19265650	19266800	292	177	203	8.71292	7.40601
AT3G52450	PUB22	1.87343	19440617	19442427	19441077	19442377	299	152	168	13.8401	13.5821
AT3G53530	NAKR3	2.95921	19845097	19846820	19845011	19845962	173	57	60	15.7786	15.7258
AT3G53650	AT3G53650	2.05573	19889297	19890251	19889159	19890069	188	81	105	11.7509	7.80009
AT3G54390	AT3G54390	1.99493	20137577	20139244	20137857	20139059	313	161	153	14.104	19.1133
AT3G54830	AT3G54830	1.78653	20311901	20315887	20313774	20315385	429	208	284	22.1629	14.1396
AT3G55620	eIF6A	1.54182	20634057	20636555	20636428	20637680	302	191	201	7.94473	8.85046
AT3G55630	DFD	1.54182	20636607	20639492	20636428	20637680	302	191	201	7.94473	8.85046
AT3G55840	AT3G55840	1.66999	20716995	20718866	20717908	20719027	298	147	227	14.6918	5.38302
AT3G58120	BZIP61	2.32388	21520974	21523518	21522272	21523351	226	76	135	20.0819	8.33413
AT3G59880	AT3G59880	1.816	22120876	22121957	22120764	22121902	632	321	380	30.2329	29.5986
AT3G60670	AT3G60670	1.74579	22424436	22426369	22425526	22426558	186	100	114	7.55508	6.12644
AT3G62460	AT3G62460	1.94994	23104665	23105650	23104723	23105894	372	164	228	22.7232	14.5724
AT3G63380	AT3G63380	3.45784	23406484	23410360	23408621	23410525	439	109	152	54.2378	46.3734
AT3G63430	TRM5	1.73513	23420145	23422475	23420395	23422399	574	306	360	24.5236	23.685
AT4G01460	AT4G01460	4.42875	620691	623000	620910	622393	309	66	74	42.6876	43.9918
AT4G01870	AT4G01870	1.41317	808376	810611	808483	810634	1276	792	1050	38.5821	29.0627
AT4G05425		1.88849	5299016	5299363	5298821	5299765	229	98	159	14.5894	5.45383
AT4G05435		1.88849	5299266	5299471	5298821	5299765	229	98	159	14.5894	5.45383
AT4G06746	RAP2.9	1.7697	4073717	4074735	4073760	4074854	278	146	170	11.9604	10.0881
AT4G12400	Hop3	2.05415	7338018	7341363	7340445	7341646	300	119	189	21.5421	10.3429
AT4G12405	AT4G12405	2.05415	7341424	7341497	7340445	7341646	300	119	189	21.5421	10.3429
AT4G12470	AZI1	5	7401087	7401951	7401126	7402088	182	28	52	30.8359	20.6467
AT4G15530	PPDK	1.41505	8864615	8870979	8867822	8869469	464	310	348	10.4383	10.3411
AT4G15760	MO1	2.50718	8972649	8974769	8972531	8974882	1066	459	396	70.7967	120.686
AT4G17340	TIP2-2	1.39891	9698940	9700472	9698915	9700476	555	372	425	12.3916	12.2183
AT4G20820	AT4G20820	1.48282	11150049	11152003	11149970	11151453	582	391	394	12.9305	19.5673
AT4G21903	AT4G21903	1.99945	11620889	11624459	11623154	11624033	240	113	128	12.9412	11.6814
AT4G23030	AT4G23030	2.21947	12072760	12074580	12072591	12073905	566	224	296	41.6089	34.4448
AT4G23150	CRK7	2.02934	12125664	12128490	12125486	12126478	180	73	113	12.3302	5.51578
AT4G24025	AT4G24025	1.53177	12486202	12486272	12486201	12487047	234	147	159	6.27126	6.02032
AT4G24026	AT4G24026	1.53177	12486343	12486855	12486201	12487047	234	147	159	6.27126	6.02032
AT4G24030	AT4G24030	1.53177	12486247	12486633	12486201	12487047	234	147	159	6.27126	6.02032
AT4G24670	TAR2	1.85625	12727531	12731331	12730020	12731098	243	120	144	11.906	9.34561
AT4G26150	CGA1	1.56053	13253084	13255106	13253089	13254791	384	204	310	16.2366	5.93325
AT4G26530	FBA5	2.89803	13390754	13393265	13391184	13393022	509	184	168	42.2901	58.0281
AT4G27260	WES1	1.57587	13653579	13656285	13653258	13655256	742	418	539	28.1958	21.7566
AT4G28040	UMAMIT33	1.65489	13940307	13942436	13940750	13942147	354	197	234	13.3646	11.0904
AT4G29700	AT4G29700	5.62021	14543138	14545310	14543862	14545392	430	91	66	60.274	84.1455
AT4G34138	UGT73B1	2.24474	16347997	16350203	16348316	16350116	952	375	488	72.0884	67.2959
AT4G34139	AT4G34139	2.24474	16348104	16349118	16348316	16350116	952	375	488	72.0884	67.2959
AT4G34560	AT4G34560	1.65006	16507616	16508824	16507566	16508800	284	189	158	6.36334	13.102
AT4G34850	LAP5	1.78465	16608204	16609829	16608412	16609572	273	133	180	13.8145	7.98328
AT4G35900	FD	2.19215	17004382	17006462	17004388	17005720	331	150	152	19.2004	22.6882
AT4G36830	HOS3-1	1.53143	17349218	17351163	17349190	17350416	595	339	455	21.7833	13.4798
AT4G37608	AT4G37608	2.13473	17668951	17670631	17670502	17672481	634	245	377	48.5452	30.398
AT4G37610	BT5	2.13473	17670481	17672353	17670502	17672481	634	245	377	48.5452	30.398
AT4G37890	EDA40	1.45938	17812698	17815095	17813410	17815281	473	308	342	11.6317	12.1394
AT4G37895	AT4G37895	1.45938	17813545	17815178	17813410	17815281	473	308	342	11.6317	12.1394
AT4G38660	AT4G38660	1.64734	18066030	18068293	18066841	18068110	448	237	319	19.3093	11.9049
AT4G38770	PRP4	1.43832	18096606	18098633	18096838	18098460	560	374	406	12.7125	15.0871
AT4G38775	AT4G38775	1.43832	18097461	18097973	18096838	18098460	560	374	406	12.7125	15.0871
AT4G39070	BZS1	2.7292	18204631	18206684	18205810	18206742	161	54	65	14.3655	11.8327
AT5G01210	AT5G01210	2.11116	84474	86275	84447	86111	742	355	348	40.2219	57.7605
AT5G01215	AT5G01215	2.11116	84466	86258	84447	86111	742	355	348	40.2219	57.7605
AT5G01840	OFP1	1.49971	324428	325678	324482	325646	392	267	256	8.11506	13.0988
AT5G02045		2.19844	4218551	4218856	4218762	4219930	316	121	177	23.9986	14.6307
AT5G02190	PCS1	1.53398	435168	437018	435139	436631	561	339	397	17.451	16.337
AT5G02895		1.56179	6127882	6129050	6127715	6129116	506	290	367	18.0665	13.1803
AT5G04140	GLU1	2.91872	1129785	1138488	1138476	1139702	364	119	131	33.8685	35.6557
AT5G04150	BHLH101	2.91872	1138410	1139633	1138476	1139702	364	119	131	33.8685	35.6557
AT5G04190	PKS4	1.62908	1150886	1152627	1150900	1152582	628	350	429	24.2757	21.1129
AT5G04770	CAT6	1.621	1378621	1382478	1378726	1380307	632	358	428	23.5378	21.7995
AT5G05240	AT5G05240	1.74916	1553799	1556605	1555724	1558324	1380	694	914	69.9683	63.0518
AT5G05250	AT5G05250	1.74916	1556987	1558486	1555724	1558324	1380	694	914	69.9683	63.0518
AT5G05305		1.67942	13987661	13988620	13987439	13988770	245	137	156	9.06811	7.74209
AT5G05440	PYL5	1.48069	1608988	1610527	1609066	1610379	978	568	789	34.9516	21.7317
AT5G05598	AT5G05598	1.41379	1671812	1672062	1671815	1673493	1105	764	800	23.0848	37.1298
AT5G05600	AT5G05600	1.41379	1672070	1674770	1671815	1673493	1105	764	800	23.0848	37.1298
AT5G06300	LOG7	1.75969	1921548	1925407	1924340	1925529	263	147	152	9.8037	10.8978
AT5G07000	ST2B	1.92812	2171367	2173015	2171657	2172704	201	94	117	10.8704	7.71632
AT5G09435		1.47174	26277620	26278307	26277304	26278201	278	173	208	7.69423	5.2511
AT5G10300	MES5	1.40016	3239455	3240883	3239466	3240524	478	323	362	10.2998	10.3792
AT5G10430	AGP4	1.90329	3277488	3278461	3277534	3278510	168	79	100	8.94212	5.89056
AT5G10435	AT5G10435	1.90329	3277589	3278173	3277534	3278510	168	79	100	8.94212	5.89056
AT5G10570	AT5G10570	1.46258	3341200	3343079	3341066	3342311	416	280	289	9.06822	11.6913
AT5G10760	AT5G10760	1.77858	3400322	3402389	3400527	3402357	418	181	335	26.4818	6.88829
AT5G13220	JAZ10	2.19844	4218786	4221077	4218762	4219930	316	121	177	23.9986	14.6307
AT5G14730	AT5G14730	1.68463	4756057	4757744	4755996	4757273	582	312	387	24.5832	20.5932
AT5G14740	CA2	2.65413	4757856	4762666	4758800	4759795	190	91	59	9.8042	20.0148
AT5G14830	AT5G14830	2.18721	4794769	4798102	4796796	4797990	424	167	231	31.0559	22.3097
AT5G18470	AT5G18470	1.56179	6127773	6129285	6127715	6129116	506	290	367	18.0665	13.1803
AT5G19090	AT5G19090	1.45433	6387341	6390179	6387419	6389830	662	425	490	17.2925	17.4871
AT5G19170	AT5G19170	1.79665	6445245	6447419	6446475	6447379	200	107	116	8.19615	7.76161
AT5G19230	AT5G19230	1.58842	6467193	6468848	6467360	6468466	274	173	172	7.28748	9.22152
AT5G19240	AT5G19240	1.44681	6470072	6471636	6469994	6471486	750	491	549	18.5199	21.459
AT5G19810	AT5G19810	2.61099	6692909	6694058	6692891	6693941	176	65	70	13.8532	13.4599
AT5G20230	BCB	1.43973	6826365	6827748	6826317	6827829	497	295	416	16.143	7.14871
AT5G20250	DIN10	1.48568	6833564	6836862	6833435	6836069	1590	919	1281	59.2046	42.5015
AT5G20740	AT5G20740	2.36872	7025565	7026753	7025679	7026686	210	79	101	16.1742	12.2345
AT5G21950	AT5G21950	1.76087	7253849	7256156	7254866	7256122	465	230	310	23.1964	15.3617
AT5G21960	AT5G21960	1.88725	7258037	7259568	7258501	7259516	294	126	204	18.7829	7.47437
AT5G22300	NIT4	1.79464	7379187	7382025	7379141	7380264	315	157	199	15.2829	10.8459
AT5G22310	AT5G22310	1.83466	7383583	7385833	7383610	7385845	639	340	357	27.5426	35.1716
AT5G22940	F8H	1.9365	7676662	7679200	7677168	7678270	242	123	127	11.1818	12.1445
AT5G23860	TUB8	1.45619	8042853	8044934	8042627	8043995	628	378	502	19.831	12.2423
AT5G23980	FRO4	1.47892	8097978	8101330	8098894	8100242	298	201	202	6.34521	8.21345
AT5G24155	AT5G24155	1.53664	8179703	8181107	8180103	8181248	310	187	219	9.4309	7.55077
AT5G24530	DMR6	2.43598	8378759	8383401	8378684	8380085	277	105	124	21.2195	19.1205
AT5G26230	MAKR1	1.48865	9172911	9174598	9173216	9174854	835	568	554	18.1877	32.9955
AT5G27130	AGL39	1.86907	9546547	9547553	9546454	9547306	162	79	96	8.10217	5.59912
AT5G28913	SADHU4-1	2.42948	10933823	10934730	10933748	10934964	287	92	165	27.2188	12.2268
AT5G35732	AT5G35732	2.38999	13897778	13899087	13897750	13898647	227	83	111	18.2873	12.9425
AT5G38420	RBCS2B	2.04171	15380907	15382071	15380848	15382315	429	190	235	26.1664	22.4656
AT5G38710	AT5G38710	1.73944	15501126	15504269	15501050	15502249	455	241	286	19.6041	17.5396
AT5G38865	AT5G38865	2.26368	15561891	15562982	15561310	15562556	232	90	119	17.148	12.1079
AT5G38870	AT5G38870	2.26368	15561465	15562122	15561310	15562556	232	90	119	17.148	12.1079
AT5G41810	AT5G41810	1.45854	16738062	16739790	16738486	16739757	401	263	288	9.5046	9.97717
AT5G42200	AT5G42200	1.71012	16860286	16861290	16860195	16861247	212	110	142	9.30793	5.52744
AT5G42530	AT5G42530	1.49904	17004738	17005510	17004251	17005587	323	218	213	6.843	9.90885
AT5G44130	FLA13	1.97875	17760865	17762089	17761048	17762066	227	125	106	8.78524	14.0629
AT5G45472	AT5G45472	1.73632	18421549	18431063	18430835	18432208	316	163	206	14.251	9.93701
AT5G45490	AT5G45490	1.73632	18429047	18432430	18430835	18432208	316	163	206	14.251	9.93701
AT5G45830	DOG1	2.51167	18589418	18591506	18590116	18591595	280	110	113	20.3371	22.6936
AT5G46690	bHLH071	1.95438	18945543	18947637	18945458	18946297	154	75	83	7.67409	6.6769
AT5G49665	AT5G49665	1.73637	20166891	20169923	20167946	20169864	1047	541	681	49.4154	46.3638
AT5G51670	AT5G51670	1.65506	20993424	20995644	20993419	20995223	474	281	292	15.4613	19.3984
AT5G52250	RUP1	1.75973	21216772	21218351	21216727	21218069	425	224	262	18.4802	16.9528
AT5G52570	BETA-OHASE 2	1.54634	21334793	21337126	21336172	21337164	254	149	183	8.33099	5.4269
AT5G52830	WRKY27	1.6148	21410769	21412526	21410665	21412344	339	196	226	11.6443	10.2069
AT5G52930	AT5G52930	3.20803	21470299	21471861	21470143	21471161	207	85	52	14.0567	26.8635
AT5G53290	CRF3	2.54359	21617714	21619281	21618096	21619169	248	91	105	19.7575	18.3873
AT5G53590	AT5G53590	1.9797	21771811	21772794	21771666	21772722	197	93	107	10.5131	8.8292
AT5G56220	AT5G56220	2.07628	22753888	22758057	22754653	22756039	460	212	232	26.1894	28.6206
AT5G56870	BGAL4	2.38901	23003909	23009672	23003906	23006075	787	289	383	65.0956	58.4237
AT5G57220	CYP81F2	1.73217	23187840	23189902	23187659	23188722	249	138	150	9.38071	9.20095
AT5G57560	TCH4	1.53624	23307006	23308680	23307036	23308431	326	200	226	9.50823	8.59997
AT5G57685	GDU3	1.88445	23365805	23367063	23366051	23367023	207	102	119	10.1857	8.22217
AT5G60910	AGL8	2.95605	24502434	24506269	24505140	24506454	404	121	157	41.5613	36.6845
AT5G61130	PDCB1	1.73882	24587173	24589580	24588484	24589780	270	129	195	14.0864	5.86079
AT5G61160	AACT1	2.27017	24608605	24610329	24609070	24610328	239	88	131	19.0761	10.9839
AT5G61420	MYB28	2.02786	24689069	24691187	24689722	24691298	419	194	221	23.6048	23.5205
AT5G61430	NAC100	2.42978	24701062	24702787	24701593	24702758	217	73	115	19.402	10.4622
AT5G62100	BAG2	1.57443	24940203	24942003	24940148	24941242	251	163	156	6.10255	8.5049
AT5G62165	AGL42	2.32407	24964646	24968607	24964638	24965767	252	93	130	20.0386	13.32
AT5G62280	AT5G62280	1.58689	25016860	25018265	25017000	25018212	371	241	227	9.0518	14.499
AT5G63160	BT1	1.65299	25333172	25335570	25333707	25335789	775	452	487	27.0315	34.5005
AT5G64410	OPT4	1.58287	25750845	25755501	25754130	25755321	664	352	519	28.9421	14.4223
AT5G64850	AT5G64850	1.68518	25921402	25923418	25921578	25922517	176	102	107	5.9232	5.84014
AT5G65130	AT5G65130	1.70138	26017185	26018349	26017497	26018609	243	148	138	7.16937	10.3589
AT5G65390	AGP7	1.98843	26128581	26129547	26128775	26129567	204	82	137	14.1899	5.18363
AT5G65685	AT5G65685	1.47174	26273034	26278112	26277304	26278201	278	173	208	7.69423	5.2511
AT5G66080	AT5G66080	1.65348	26423244	26425448	26424121	26425357	260	139	181	10.6825	6.28772
AT5G66440	AT5G66440	2.04995	26529919	26531176	26530204	26531373	307	117	208	23.4307	8.53234
AT5G67460	AT5G67460	2.31229	26921584	26923488	26921883	26922780	163	77	65	8.65681	12.3293
Note: One AT locis has more than one peak that is decreased in both hac1 alleles, and this gene is listed twice in this table.

## Sheet: 3. Gene_Exp_Down_hac1
AGI Gene ID	Description	WT (avg FPKM)	hac1-1 (avg FPKM)	hac1-2 (avg FPKM)	Probability of differential expression (≥ 0.8 recommended by NOIseq) WT vs. hac1-1	Probability of differential expression (≥ 0.8 recommended by NOIseq) WT vs. hac1-2
AT1G02400	Encodes a gibberellin 2-oxidase that acts on C19 gibberellins but not C20 gibberellins.	12.6237	4.62653	4.10266	0.830627	0.864276
AT1G02790	encodes a exopolygalacturonase.	16.2983	2.84284	5.89259	0.908824	0.87486
AT1G03020	Encodes a member of the CC-type glutaredoxin (ROXY) family that has been shown to interact with the transcription factor TGA2.	14.4516	6.04448	6.59093	0.822738	0.823366
AT1G10770	Encodes a putative pectin methylesterase/invertase inhibitor. Anti-sense reduction of this gene's transcript results in pollen tube growth retardation and then partial male sterility and reduced seed set.	7.2144	0.740219	1.69931	0.842658	0.823531
AT1G15010	mediator of RNA polymerase II transcription subunit;(source:Araport11)	43.9891	9.44537	21.5267	0.940416	0.876828
AT1G15125	S-adenosyl-L-methionine-dependent methyltransferases superfamily protein;(source:Araport11)	164.33	44.7317	38.5093	0.945469	0.958005
AT1G15830	hypothetical protein;(source:Araport11)	8.26457	2.0709	2.30638	0.818403	0.828966
AT1G17380	jasmonate-zim-domain protein 5;(source:Araport11)	102.268	32.6303	40.3154	0.932656	0.924607
AT1G19020	CDP-diacylglycerol-glycerol-3-phosphate 3-phosphatidyltransferase;(source:Araport11)	314.554	137.459	157.05	0.905823	0.897554
AT1G19670	Chlorophyllase is the first enzyme involved in chlorophyll degradation. It catalyzes the hydrolysis of the ester bond to yield chlorophyllide and phytol. AtCLH1 lacks a typical signal sequence for the chloroplast. Its expression is induced rapidly by methyljasmonate, a known promoter of senescence and chlorophyll degradation.	19.8917	6.01622	8.24567	0.89208	0.870501
AT1G21100	IGMT1, O-methyltransferase family protein;(source:Araport11)	29.6359	5.88931	4.93283	0.932278	0.945343
AT1G21310	Encodes extensin 3.	376.743	134.025	108.966	0.93133	0.953306
AT1G21550	Calcium-binding EF-hand family protein;(source:Araport11)	17.4707	6.35284	7.6357	0.863839	0.850768
AT1G22160	senescence-associated family protein (DUF581);(source:Araport11)	72.2214	34.8383	32.4223	0.87599	0.903651
AT1G24147	transmembrane protein;(source:Araport11)	18.1285	8.08251	5.36784	0.833416	0.902566
AT1G24520	Male fertility gene acting on tapetum and microspore	18.1285	1.77545	6.77063	0.928937	0.879274
AT1G24575	DEAD-box ATP-dependent RNA helicase-like protein;(source:Araport11)	108.745	28.7474	27.28	0.943776	0.954363
AT1G27020	plant/protein;(source:Araport11)	54.8104	17.6001	17.3181	0.923534	0.935375
AT1G27030	hypothetical protein;(source:Araport11)	5.44677	0.496485	0.235464	0.801143	0.833867
AT1G31580	Encodes cell wall protein. ECS1 is not a Xcc750 resistance gene, but the genetic data indicate that ECS1 is linked to a locus influencing resistance to Xcc750. The mRNA is cell-to-cell mobile.	1082.31	382.821	271.254	0.932996	0.960359
AT1G32450	NRT1.5, Transmembrane nitrate transporter. Involved in xylem transport of nitrate from root to shoot. Induced in response to high and low concentrations of nitrate. Not involved in nitrate uptake. Expressed in root pericycle cells under the control of MYB59. Also functions as a proton-coupled H+/K+ antiporter for K+ loading into the xylem.	21.8114	9.73407	8.45473	0.845226	0.885867
AT1G32560	Encodes LEA4-1, a member of the Late Embryogenesis Abundant (LEA) proteins which typically accumulate in response to low water availability conditions imposed during development or by the environment.	6.28871	0.731059	0.627834	0.817758	0.83989
AT1G32740	SBP (S-ribonuclease binding protein) family protein;(source:Araport11)	28.8134	6.61355	5.94325	0.925568	0.938501
AT1G33760	ERF022, a member of the DREB subfamily A-4 of ERF/AP2 transcription factor family. The protein contains one AP2 domain. There are 17 members in this subfamily including TINY.	25.1947	3.86896	11.5511	0.934377	0.867476
AT1G33960	Identified as a gene that is induced by avirulence gene avrRpt2 and RPS2 after infection with Pseudomonas syringae pv maculicola strain ES4326 carrying avrRpt2	16.4809	1.17899	1.46727	0.929121	0.933434
AT1G36622	transmembrane protein;(source:Araport11)	22.6926	6.02693	9.17416	0.908621	0.882124
AT1G49490	Pollen expressed protein required for pollen tube growth.Along with other members of the LRX family, itnteracts with RALF4 to control pollen tube growth and integrity. Loss of function results in premature pollen tube rupture and reduced fertility.	42.2971	10.2816	17.6752	0.934552	17.6752
AT1G54740	FANTASTIC four-like protein (DUF3049);(source:Araport11)	24.1909	11.6277	11.2097	0.835874	0.86252
AT1G56250	Encodes an F-box protein that can functionally replace VirF, regulating levels of the VirE2 and VIP1 proteins via a VBF-containing SCF complex. It is thought to be involved in DNA integration and T-DNA degradation.	13.3641	3.79057	2.83092	0.866573	0.898611
AT1G57630	Toll-Interleukin-Resistance (TIR) domain family protein;(source:Araport11)	16.6819	4.29102	4.03807	0.892264	0.908368
AT1G60740	Thioredoxin superfamily protein;(source:Araport11)	6.86903	0.502387	1.33197	0.843606	0.8288
AT1G61260	cotton fiber (DUF761);(source:Araport11)	36.5047	15.7733	16.5993	0.878613	0.885343
AT1G61566	Member of a diversely expressed predicted peptide family showing sequence similarity to tobacco Rapid Alkalinization Factor (RALF), and is believed to play an essential role in the physiology of Arabidopsis. Consists of a single exon and is characterized by a conserved C-terminal motif and N-terminal signal peptide.	21.5573	3.54312	7.67376	0.926249	0.89531
AT1G62380	Encodes a protein similar to 1-aminocyclopropane-1-carboxylic oxidase (ACC oxidase). Expression of the AtACO2 transcripts is affected by ethylene.	20.4567	9.93451	9.57709	0.81983	0.848552
AT1G62480	Vacuolar calcium-binding protein-like protein;(source:Araport11)	48.7271	16.9711	14.6059	0.914402	0.936294
AT1G64360	SAQR is a clade specific protein present in single copy in Arabidopsis.It's expression is increased during light induced oxidative stress ,drought stress and also during senescence. Promoter contains two AGL15 binding sites.	161.305	44.677	33.3223	0.94419	0.961563
AT1G66090	Disease resistance protein (TIR-NBS class);(source:Araport11)	113.831	30.5299	37.0541	0.943324	0.942216
AT1G66100	Predicted to encode a PR (pathogenesis-related) protein. Belongs to the plant thionin (PR-13) family with the following members: At1g66100, At5g36910, At1g72260, At2g15010, At1g12663, At1g12660.	19.8789	2.47895	3.12806	0.928909	0.932644
AT1G66180	The gene encodes a putative aspartyl protease (ASP). Its expression is induced in response to light and ascorbate. The mRNA is cell-to-cell mobile.	137.845	47.3862	50.7041	0.92925	0.933986
AT1G67810	Encodes a protein capable of stimulating the cysteine desulfurase activity of CpNifS (AT1G08490) in vitro. SufE2:GFP localizes to the chloroplasts where it is likely to play a role in iron-sulfur cluster assembly. Transcript levels for this gene are high in the pollen relative to other organs based on RT-PCR analysis. The mRNA is cell-to-cell mobile.	51.5222	12.7296	8.68359	0.937811	0.956322
AT1G70260	Encodes an endoplasmic reticulum (ER)-localized nodulin MtN21-like transporter family protein that negatively regulates resistance against biotrophic pathogens but not the necrotrophic pathogen, B. cinerea, possibly by regulating ROS production, cell death and PR1 expression.	10.5334	3.18286	2.37909	0.833858	0.873692
AT1G73600	Encodes a S-adenosyl-L-methionine-dependent phosphoethanolamine N-methyltransferase whose expression is responsive to both phosphate (Pi) and phosphite (Phi) in roots. It catalyzes the three sequential P-base methylation of phosphoethanolamine to phosphocholine. Homologous biochemical function to NMT1 (At3g18000). Double mutants of NMT1 and NMT3 are defective in leaf, root, flower, seed, and poll…	178.502	51.098	58.0405	0.943545	0.944929
AT1G73602	no hits	189.667	54.2634	61.6877	0.943895	0.945223
AT1G75040	Thaumatin-like protein involved in response to pathogens. mRNA level of the PR-5 gene (At1g75040)is significantly changed after cutting the inflorescence stem indicating the existence of a network of signal transducing pathways as other stress-regulated genes (At5g01410, At3g17800, At1g29930)do not response to the treatment. The mRNA is cell-to-cell mobile.	39.9965	7.11598	6.40304	0.94384	0.953214
AT1G76680	Encodes a member of an alpha/beta barrel fold family of FMN-containing oxidoreductases. One of the closely related 12-oxophytodienoic acid reductases. This enzyme is not expected to participate in jasmonic acid biosynthesis because during in vitro assays, it shows very little activity with the naturally occurring OPDA isomer. Shows activity towards 2,4,6-trinitrotoluene. Expressed predominately i…	38.4294	19.0224	15.9727	0.851882	0.901315
AT1G79700	WRI4 encodes an AP2/ERF-type transcriptional activator that specifically controls cuticular wax biosynthesis in Arabidopsis stems. It also functions to activate transcription of genes involved fatty acid biosynthesis during seed and flower development as well as stem wax biosynthesis. Targets identified by ChIP-seq include: LACS1, KCR1, PAS2, ECR, and WSD1.	15.2079	6.22042	5.05579	0.831557	0.879871
AT2G07759	pre-tRNA tRNA-Ser (anticodon: GCT);(source:Araport11, TAIR10)	4.44505	0.0184088	0.0148567	0.805322	0.823062
AT2G14610	PR1 gene expression is induced in response to a variety of pathogens. It is a useful molecular marker for the SAR response. Though the Genbank record for the cDNA associated to this gene is called 'PR-1-like', the sequence actually corresponds to PR1. Expression of this gene is salicylic-acid responsive.	19.607	0.609927	0.755979	0.946399	0.949131
AT2G15090	Encodes KCS8, a member of the 3-ketoacyl-CoA synthase family involved in the biosynthesis of VLCFA (very long chain fatty acids). The mRNA is cell-to-cell mobile.	16.2923	2.75089	4.2903	0.910242	0.901894
AT2G17710	Big1;(source:Araport11)	146.087	54.559	68.8594	0.922208	0.904414
AT2G18196	Heavy metal transport/detoxification superfamily protein;(source:Araport11)	16.5183	4.82212	4.39297	0.881936	0.902538
AT2G18690	transmembrane protein;(source:Araport11)	67.9592	19.1997	22.7637	0.935454	0.93417
AT2G22860	Phytosulfokine 2 precursor, coding for a unique plant peptide growth factor. The mRNA is cell-to-cell mobile.	28.788	7.59513	9.1951	0.91917	0.918253
AT2G25460	EEIG1/EHBP1 protein amino-terminal domain protein;(source:Araport11)	31.5145	9.14575	14.6175	0.915912	0.875908
AT2G32030	Acyl-CoA N-acyltransferases (NAT) superfamily protein;(source:Araport11)	12.1957	3.24775	3.4282	0.862421	0.873821
AT2G34600	jasmonate-zim-domain protein 7;(source:Araport11)	34.8543	8.33539	12.2446	0.929756	0.915954
AT2G35930	PUB23, Encodes a cytoplasmically localized U-box domain containing E3 ubiquitin ligase that is involved in the response to water stress and acts as a negative regulator of PAMP-triggered immunity.	113.715	29.5344	45.9352	0.944862	0.922998
AT2G36420	nucleolin-like protein;(source:Araport11)	49.8776	22.9849	19.9304	0.876708	0.911549
AT2G38500	2-oxoglutarate (2OG) and Fe(II)-dependent oxygenase superfamily protein;(source:Araport11)	26.7555	8.274	7.26405	0.905381	0.92491
AT2G39330	jacalin-related lectin 23;(source:Araport11)	13.705	4.79412	3.18973	0.845861	0.896055
AT2G41100	encodes a calmodulin-like protein, with six potential calcium binding domains. Calcium binding shown by Ca(2+)-specific shift in electrophoretic mobility. Expression induced by touch and darkness. Expression may also be developmentally controlled. Expression in growing regions of roots, vascular tissue, root/shoot junctions, trichomes, branch points of the shoot, and regions of siliques and flowe…	163.358	66.2334	80.3622	0.913344	0.896248
AT2G43570	chitinase;(source:Araport11)	16.7267	6.30045	4.98535	0.854615	0.895439
AT2G46400	WRKY46, Encodes a WRKY transcription factor that contributes to the feedforward inhibition of osmotic/salt stress-dependent LR inhibition via regulation of ABA signaling and auxin homeostasis.	43.9585	14.0988	11.9381	0.918554	0.938851
AT2G47050	Plant invertase/pectin methylesterase inhibitor superfamily protein;(source:Araport11)	7.543	1.64823	2.09457	0.815236	0.816386
AT3G01240	splicing regulatory glutamine/lysine-rich-like protein;(source:Araport11)	9.57265	1.98852	3.73401	0.852121	0.80503
AT3G01270	Pectate lyase family protein;(source:Araport11)	12.7722	2.03993	5.71987	0.89393	0.813618
AT3G01700	Encodes an arabinogalactan protein that is expressed in pollen, pollen sac and pollen tube. Loss of AGP11 function results in decreased fertility due to defects in pollen tube growth.	16.0492	2.21647	8.00957	0.915037	0.81177
AT3G01830	Calcium-binding EF-hand family protein;(source:Araport11)	59.0824	12.8995	20.805	0.94453	0.928414
AT3G02140	TMAC2, Encodes a protein that acts in the nucleus and is an important negative regulator of ABA and salt stress responses, and could play a critical role in controlling root elongation, floral initiation and starch degradation.	14.1538	4.16308	5.38713	0.868165	0.854225
AT3G07820	Pectin lyase-like superfamily protein;(source:Araport11)	9.19866	1.38903	2.98635	0.862394	0.827154
AT3G09480	Histone superfamily protein;(source:Araport11)	17.4594	5.05608	4.22127	0.886769	0.911356
AT3G10985	SAG20, senescence-associated gene whose expression is induced in response to treatment with Nep1, a fungal protein that causes necrosis. The mRNA is cell-to-cell mobile.	17.4594	5.05608	4.22127	0.886769	0.911356
AT3G13400	SKU5 similar 13;(source:Araport11)	28.9744	5.4909	13.9249	0.933098	0.865738
AT3G16530	Lectin like protein whose expression is induced upon treatment with chitin oligomers.	32.027	5.93964	9.43691	0.936412	0.926547
AT3G19020	Pollen expressed protein required for pollen tube growth. Along with other members of the LRX family, interacts with RALF4 to control pollen tube growth and integrity. Loss of function results in premature pollen tube rupture and reduced fertility.	48.123	10.793	23.1113	0.940692	0.883623
AT3G21780	Encodes a protein with UDP-glucosyl transferase activity that was shown to preferentially glucosylates abscisic acid (ABA), and not its catabolites. Moreover, UGT71B6 was shown to have a strict preference for the naturally-occurring ABA enantiomer, (+)-ABA, and not its 'unnatural' relative, (-)-ABA. This is in contrast to the other identified UGT genes catalyzing the glucosylation of ABA which we…	72.5546	32.9512	36.2398	0.888913	0.885278
AT3G22120	cell wall-plasma membrane linker protein homolog (CWLP)	135.467	51.645	59.8647	0.919953	0.913747
AT3G23250	MYB15, Member of the R2R3 factor gene family.	19.7284	3.23343	2.51288	0.921987	0.936267
AT3G28580	P-loop containing nucleoside triphosphate hydrolases superfamily protein;(source:Araport11)	16.4165	4.14611	2.9449	0.892494	0.919292
AT3G29670	Encodes a malonyltransferase that may play a role in phenolic xenobiotic detoxification. The mRNA is cell-to-cell mobile.	19.7616	8.18143	8.05195	0.852857	0.872625
AT3G30775	Encodes a proline oxidase that is predicted to localize to the inner mitochondrial membrane, its mRNA expression induced by high levels of Al and by osmotic stress. The promoter contains an L-proline-inducible element.	9.95982	2.70654	2.04	0.837568	0.8728
AT3G42806	transposable_element_gene;(source:Araport11);Mutator-like transposase family, has a 2.2e-53 P-value blast match to Q9SHN7 /450-633 Pfam PF03108 MuDR family transposase (MuDr-element domain);(source:TAIR10)	68.189	25.6394	17.7145	0.913537	0.947568
AT3G44300	NIT2, Encodes an enzyme that catalyzes the hydrolysis of indole-3-acetonitrile (IAN) to indole-3-acetic acid (IAA) (nitrile aminohydrolase, EC 3.5.5.1) and IAN to indole-3-acetamide (IAM) at lower levels. Mutants have reduced sensitivity to IAN and are sensitive to IAA. This enzyme likely participates in other non-auxin-related metabolic pathways. The mRNA is cell-to-cell mobile.	21.1988	5.3218	5.39849	0.908658	0.918354
AT3G46080	C2H2-type zinc finger family protein;(source:Araport11)	83.2175	20.1563	32.3481	0.94523	0.923393
AT3G46880	hypothetical protein;(source:Araport11)	8.9245	2.02137	3.07078	0.838092	0.814685
AT3G47340	encodes a glutamine-dependent asparagine synthetase, the predicted ASN1 peptide contains a purF-type glutamine-binding domain, and is expressed predominantly in shoot tissues, where light has a negative effect on its mRNA accumulation. Expression is induced within 3 hours of dark treatment, in senescing leaves and treatment with exogenous photosynthesis inhibitor. Induction of gene expression was…	14.1507	6.03884	4.61952	0.816092	0.875007
AT3G48515	pre-tRNA tRNA-Tyr (anticodon: GTA);(source:Araport11, TAIR10)	4.515	0.0184088	0.0148567	0.808397	0.825977
AT3G48520	CYP94B3 is a jasmonoyl-isoleucine-12-hydroxylase that catalyzes the formation of 12-OH-JA-Ile from JA-Ile. By reducing the levels of this the biologically active phytohormone, CYP94B3 attenuates the jasmonic acid signaling cascade. CYP94B3 transcript levels rise in response to wounding.	149.072	35.1168	70.2827	0.950403	0.903494
AT3G49540	hypothetical protein;(source:Araport11)	16.896	2.38558	8.19166	0.917707	0.824064
AT3G49580	response to low sulfur 1;(source:Araport11)	25.9542	6.21667	6.62658	0.919916	0.926492
AT3G50930	Encodes a protein that is present in a homo-multimeric protein complex on the outer mitochondrial membrane and plays a role in cell death and amplifying salicylic acid signalling. The mRNA is cell-to-cell mobile.	68.4146	24.0029	22.6908	0.920027	0.936359
AT3G52450	PUB22, Encodes a cytoplasmically localized U-box domain E3 ubiquitin ligase protein that is involved in the response to water stress and acts as a negative regulator of PAMP-triggered immunity.	54.3618	13.537	21.534	0.938308	0.915687
AT3G53260	Encodes phenylalanine lyase. Arabidopsis has four PALs: AT2G37040 (PAL1), AT3G53260 (PAL2), AT5G04230 (PAL3) and AT3G10340 (PAL4).	24.1587	5.56775	7.53821	0.918692	0.912929
AT3G57260	beta 1,3-glucanase	121.23	34.1426	39.8498	0.941677	0.942391
AT4G01360	Encodes a protein related to BYPASS1 (BPS1). Regulates production of mobile compound: bps signal.	28.8557	9.24169	14.2859	0.90517	0.857986
AT4G01390	TRAF-like family protein;(source:Araport11)	16.5932	3.8563	0.453456	0.897603	0.94549
AT4G01950	putative sn-glycerol-3-phosphate 2-O-acyltransferase	61.9652	20.2136	26.1261	0.924555	0.911467
AT4G03060	Encodes a truncated and null function protein, due to a 5-bp deletion in cDNA. The functional allele in ecotype Cvi, AOP2, encodes a 2-oxoglutarate-dependent dioxygenase which is involved in glucosinolate biosynthesis. The natural variation in this locus explains the diversification of alkenyl glucosinolate among different ecotypes of Arabidopsis.	112.083	48.2699	50.5873	0.90354	0.908414
AT4G08300	nodulin MtN21-like transporter family protein	9.15328	2.13013	2.54035	0.838866	0.842998
AT4G08870	Encodes one of the two arginase in the genome. Gene expression is enhanced by methyl jasmonate treatment. It is involved in the defense response to B.cinerea.	68.753	28.5533	24.4817	0.901801	0.929922
AT4G11211	hypothetical protein;(source:Araport11)	36.1265	11.6827	10.9812	0.912534	0.92789
AT4G12735	Encodes a peroxisomal protein.	7.62994	1.06262	1.57894	0.841388	0.839513
AT4G13540	ADR is a peroxisome localized, myristoylated protein. It is expressed in flowers and plays a role in suppressing ROS accumulation in anthers. Overexpression results in reduced ROS, lower levels of NST1 and NST2 and, consequently alterations in lignification of the anther endothecium resulting in male sterility.	43.2432	15.1646	5.35416	0.910527	0.959034
AT4G15490	Encodes a protein that might have sinapic acid:UDP-glucose glucosyltransferase activity.	25.038	10.1853	11.3849	0.871415	0.868487
AT4G15760	Encodes a protein with similarity to monooxygenases that are known to degrade salicylic acid (SA).	39.6285	12.4462	9.73635	0.918278	0.941177
AT4G15990	hypothetical protein;(source:Araport11)	6.07055	0.844977	0.469058	0.805635	0.840368
AT4G22710	member of CYP706A	12.8472	4.18533	5.26878	0.84773	0.833775
AT4G23680	Polyketide cyclase/dehydrase and lipid transport superfamily protein;(source:Araport11)	71.5838	13.3007	12.0871	0.951701	0.960055
AT4G24110	NADP-specific glutamate dehydrogenase;(source:Araport11)	10.5733	2.27791	2.54001	0.861215	0.87052
AT4G26530	Aldolase superfamily protein;(source:Araport11)	20.3313	4.82337	7.1241	0.909201	0.892901
AT4G27300	S-locus lectin protein kinase family protein;(source:Araport11)	142.375	69.1594	63.9496	0.883234	0.910492
AT4G28230	hypothetical protein;(source:Araport11)	13.2853	5.86436	4.44853	0.800361	0.865002
AT4G30280	Encodes a xyloglucan endotransglucosylase/hydrolase with only only the endotransglucosylase (XET; EC 2.4.1.207) activity towards xyloglucan and non-detectable endohydrolytic (XEH; EC 3.2.1.151) activity. Expressed in the mature or basal regions of both the main and lateral roots, but not in the tip of these roots where cell division occurs.	10.3726	1.66826	3.94217	0.873477	0.820055
AT4G34138	UDP-glucosyl transferase 73B1;(source:Araport11)	40.3686	19.9108	17.1855	0.855076	0.899025
AT4G34560	transmembrane protein;(source:Araport11)	36.261	17.6842	14.4832	0.85445	0.903071
AT4G35770	SEN1, Senescence-associated gene that is strongly induced by phosphate starvation. Transcripts are differentially regulated at the level of mRNA stability at different times of day. mRNAs are targets of the mRNA degradation pathway mediated by the downstream (DST) instability determinant.	69.4449	27.0607	24.8568	0.909514	0.929756
AT4G36950	member of MEKK subfamily	8.61003	2.66405	2.8603	0.802644	0.816202
AT4G37610	BTB and TAZ domain protein. Located in cytoplasm and expressed in fruit, flower and leaves.	22.592	6.31004	9.51397	0.905225	0.876634
AT4G39670	Glycolipid transfer protein (GLTP) family protein;(source:Araport11)	21.0377	8.92096	9.39274	0.853769	0.859789
AT5G01240	Encodes LAX1 (LIKE AUXIN RESISTANT), a member of the AUX1 LAX family of auxin influx carriers. Required for the establishment of embryonic root cell organization.	17.896	6.68794	6.42737	0.861482	0.882722
AT5G05600	Encodes a protein with similarity to flavonol synthases that is involved in the detoxifcation polycyclic aromatic hydrocarbons.One of 4 paralogs encoding a 2-oxoglutarate/Fe(II)-dependent oxygenases that hydroxylates JA to 12-OH-JA.	15.323	6.16118	7.05729	0.834364	0.82732
AT5G07690	Encodes a putative transcription factor (MYB29) that acts as a negative regulator of mitochondrial stress responses.	15.9229	3.94425	3.54629	0.890975	0.909232
AT5G10760	Eukaryotic aspartyl protease family protein;(source:Araport11)	37.8416	16.5091	15.8271	0.878226	0.900313
AT5G13100	Gap junction beta-4 protein;(source:Araport11)	58.3677	24.0643	25.6613	0.900006	0.903816
AT5G19230	Glycoprotein membrane precursor GPI-anchored;(source:Araport11)	95.6449	33.5931	43.2977	0.924334	0.905839
AT5G20250	encodes a member of glycosyl hydrolase family 36. Expression is induced within 3 hours of dark treatment, in senescing leaves and treatment with exogenous photosynthesis inhibitor. Induction of gene expression was suppressed in excised leaves supplied with sugar. The authors suggest that the gene's expression pattern is responding to the level of sugar in the cell. The mRNA is cell-to-cell mobile.	24.1977	11.1256	11.9451	0.845539	0.848368
AT5G21960	encodes a member of the DREB subfamily A-5 of ERF/AP2 transcription factor family. The protein contains one AP2 domain. There are 15 members in this subfamily including RAP2.1, RAP2.9 and RAP2.10.	14.3744	4.82164	5.55729	0.856171	0.854032
AT5G25140	putative cytochrome P450	26.7253	10.1	11.8831	0.885195	0.876
AT5G28610	LOW protein: ATP-dependent RNA helicase DRS1-like protein;(source:Araport11)	79.218	14.4418	8.46169	0.953708	0.967632
AT5G28630	glycine-rich protein;(source:Araport11)	79.2523	35.2462	35.622	0.893065	0.904589
AT5G37540	Eukaryotic aspartyl protease family protein;(source:Araport11)	28.5829	13.4231	13.0805	0.851771	0.874326
AT5G38700	cotton fiber protein;(source:Araport11)	9.16913	1.66192	1.86082	0.85422	0.864294
AT5G38710	Methylenetetrahydrofolate reductase family protein;(source:Araport11)	9.16913	1.66192	1.86082	0.85422	0.864294
AT5G41400	RING/U-box superfamily protein;(source:Araport11)	13.2058	5.55815	4.88471	0.81126	0.852506
AT5G54095	proteoglycan-like protein;(source:Araport11)	12.5667	1.2816	3.73002	0.904498	0.87189
AT5G56870	beta-galactosidase 4;(source:Araport11)	12.785	4.1139	5.34879	0.848678	0.829968
AT5G57220	CYP81F2, involved in glucosinolate metabolism. Mutants had impaired resistance to fungi. The mRNA is cell-to-cell mobile.	7.66769	1.67483	1.93682	0.817804	0.826437
AT5G60910	MADS box gene negatively regulated by APETALA1	13.951	5.67203	3.07002	0.823263	0.900267
AT5G62165	Encodes a MADS box transcription factor. Expressed in quiescent center. Involved in floral transition.	12.5737	4.22363	4.74473	0.841719	0.845628
AT5G62360	Pectin methylesterase inhibitor expressed throughout the plant.	32.4347	5.83926	15.3853	0.937884	0.873159
AT5G62520	Encodes a protein with similarity to RCD1 but without the WWE domain. The protein does have a PARP signature upstream of the C-terminal protein interaction domain. The PARP signature may bind NAD+ and attach the ADP-ribose-moiety from NAD+ to the target molecule. Its presence suggests a role for the protein in ADP ribosylation. Up-regulated by NaCl. SRO5 and P5CDH (an overlapping gene in the anti…	61.378	17.7179	23.6248	0.932601	0.920754
AT5G65870	Probable phytosulfokines 5 precursor, coding for a unique plant peptide growth factor.	13.7788	4.88977	5.40539	0.844389	0.847467
AT5G66650	calcium uniporter (DUF607);(source:Araport11)	13.8167	3.38732	4.85207	0.880141	0.8632

## Sheet: 4. Enrichment Analysis
Supplemental Table 5: Enrichment Analyses
Pathway Analysis (143 genes with reduced expression in both hac1 alleles)
		q-value < 0.01
ath00966	Glucosinolate biosynthesis	1.76427e-13
ath00040	Pentose and glucuronate interconversions	3.66783e-09
ath00940	Phenylpropanoid biosynthesis	3.66783e-09
ath00910	Nitrogen metabolism	3.66783e-09
ath04626	Plant-pathogen interaction	8.86899e-07
ath04075	Plant hormone signal transduction	8.49889e-06
ath00908	Zeatin biosynthesis	0.000342675
ath01210	2-Oxocarboxylic acid metabolism	0.000358127
ath00460	Cyanoamino acid metabolism	0.00658557
ath00592	alpha-Linolenic acid metabolism	0.00666755
ath00480	Glutathione metabolism	0.00666755
Pathway Analysis (12 genes with increased expression in both hac1 alleles)
		q-value < 0.01
ath00240	Pyrimidine metabolism	1.2452e-07
ath03030	DNA replication	0.000156393
ath03008	Ribosome biogenesis in eukaryotes	0.000434698
PANTHER GO Enrichment (43 down gene expression and H3K9ac in both hac1 alleles)
Analysis Type: PANTHER Overrepresentation Test (Released 20190606)
Annotation Version and Release Date: GO Ontology database Released 2019-02-02
Analyzed List: 43 down hac1 and H3K9ac (Arabidopsis thaliana)
Reference List: Arabidopsis thaliana (all genes in database)
Test Type: FISHER
Correction: FDR
	GO biological process complete	Arabidopsis thaliana - REFLIST (27581)	43 down hac1 and H3K9ac	expected	over/ under	fold enrichment	raw P-value	FDR
	respiratory burst involved in defense response (GO:0002679)	5	2	0.01	+	> 100	4.95e-05	0.0488
	response to chitin (GO:0010200)	137	5	0.21	+	23.41	2.75e-06	0.0163
	response to organonitrogen compound (GO:0010243)	232	5	0.36	+	13.82	3.29e-05	0.0648
	response to drug (GO:0042493)	593	7	0.92	+	7.57	3.6e-05	0.0532
	response to external stimulus (GO:0009605)	1387	10	2.16	+	4.62	4.4e-05	0.052
	response to abiotic stimulus (GO:0009628)	2099	13	3.27	+	3.97	1.21e-05	0.0359
	Response to chitin (5 genes): PUB23 (AT2G35930), PUB22 (AT3G52540) , MYB15 (AT3G23250), BTB/POZ and TAZ domain-containing protein 5 (AT4G37610), lectin-like protein-related (AT3G16530)

## Sheet: 5. K9-and_Gene_Exp_Down-hac1
Supplemental Table 4: Decreased H3K9ac and mRNA in both hac1 alleles
AT1G02400	GA2OX6, GA oxidase
AT1G15830	hypothetical
AT1G21100	IGMT1, indole glucosinolate O-methyltransferase
AT1G24575	DEAD-box ATP-dependent RNA helicase-like protein
AT1G27020	plant/protein
AT1G31580	ECS1, cell wall
AT1G33760	ERF022
AT1G36622	transmembrane
AT1G56250	PP2-B14, phloem, F-box E3 ubiquitin ligase
AT1G61260	DUF761
AT1G66180	putative aspartyl protease
AT1G67810	SUFE2, chloroplast Fe-S cluster assembly
AT2G15090	KCS8, very long chain fatty acid biosynthesis
AT2G22860	PSK2, phytosulfokine 2 peptide precursor
AT2G32030	Acyl-CoA N-acyltransferases (NAT) superfamily
AT2G35930	PUB23, U-Box E3 ubiquitin ligase
AT2G38500	2-oxoglutarate (2OG) and Fe(II)-dependent oxygenase superfamily
AT2G41100	TCH3, calmodulin-like
AT3G01830	Calcium-binding EF-hand family
AT3G02140	TMAC2, negative regulator of ABA
AT3G10985	SAG20, response to Nep1 (necrotic fungal protein)
AT3G16530	Lectin like
AT3G23250	MYB15, basal immunity, Putative WRKY53 target
AT3G29670	PMAT2, phenolic glucoside malonyltransferase
AT3G48520	CYP94B3, catalyzes the formation of 12-OH-JA-Ile from JA-Ile: attenuates JA signaling.
AT3G50930	BCS1, mitochonrial outer wall, BC1 synthesis, amplifies SA signaling
AT3G52450	PUB22, U-Box E3 ubiquitin ligase
AT4G01360	BPS3, BYPASS 3, Down-regulate BYPASS active mobile compound
AT4G15760	MO1, monooxygenase 1, similar to SA degradation enzymes
AT4G27300	S-locus lectin protein kinase
AT4G30280	XTH18, xyloglucan endotransglucosylase/hydrolase
AT4G36950	MAPKKK21, mitogen activated protein kinase kinase kinase
AT4G37610	BT5, BTB and TAZ domain protein 5, high redundancy within 5 member family
AT5G10760	AED1, aspartyl protease, systemic acquired resistance
AT5G13100	Gap junction beta-4
AT5G19230	Glycoprotein membrane precursor GPI-anchored
AT5G38700	cotton fiber
AT5G57220	CYP81F2, indole glucosinolate biosynthesis, I3G to 4OH-I3G
AT5G60910	AGL8, FRUITFULL, MADS-box
AT5G62165	AGL42, FOREVER YOUNG FLOWER, Delays flower senescence
AT5G62360	PMEI13, pectin methyl-esterase inhibitor 13, salt tolerance
AT5G62520	SRO5, ADP ribosylation
AT5G66650	calcium uniporter (DUF607)

## Sheet: 6. Primers
Supplemental Table 6: Primers
Primers for amplification of genomic DNA to determine if lines homozygous for T-DNA insertions (57oC annealing temperature)			T-DNA Insertion
Primer Name	Sequence (5' to 3')
LBb1.3_plus	GGATTTTGCCGATTTCGGAACC
_080380C_LP	AGGGAACATGTCATCCATGAG	hac1-1	SALK_080380
_080380C_RP	AGGGAGAATCTGAGAACCTGC
136314C_LP	TCAGTATGCAGCAATGAGTGC	hac1-2	SALK_136314
136314C_RP	TCGGGAGGATAGTTACCCAAC
SALK_091690_LP2	AACCTTGGTTGATGATATGAC	erf022	SALK_091690
SALK_091690_RP	GAACCCGGTAAGAAAACAAGG
SALK_151976_LP	GAAGATGGGGTTGAAGAGAGG	myb15	SALK_151976
SALK_151976_RP	CTAAGAGATCTTGTTCCCCGC
SALK_208284_LP	TGTTGGTAGTCTTGGCTTTGC	tmac2	SALK_208284
SALK_208284_RP	GGGTCGATCTTCTTCGATACC
SALK_129555_LP	TGGAACTGGTCCAACAGAAAC	med25	SALK_129555
SALK_129555_RP	TGCATTGGCTTTCTTCCATAC
Primers for amplification of cDNA to determine if mRNA spanning T-DNA insertion site is produced (57oC annealing temperature)
080380C_Fw	TAAATCTCTGTTGCTGCTGGC	hac1-1
080380C_Rev	GATTCAGGTACATCCTACACC
136314C_Fw	AGCTCTACATTCACCAGTTTGC	hac1-2
136314C_Rev	AACGGAGAAGCTCTGCGTAC
ERF022F_fl	TACAGAGGCATTCGTCGGA	erf022
ERF022R_fl	TCGGCGAGTCTAATGGAGAC
MYB15F_fl	TAGAAGCGAATCGGAGCTAG	myb15
MYB15R_fl	CAGCCACTTCTAGGTCATTC
TMAC2F_fl	ACACACAAGGCATGTCTTCA	tmac2
TMAC2R_fl	GTCGTAACGGAGATGGATAT
kfMed25F_fl	GCCAACACCTGTATATCGTC	med25
kfMed25R_fl	TGGGCTTTCCCGCATTGTAT
Primers for real-time qPCR (61oC annealing temperature)
ACT2_F	GCGACTTGACAGAGAAGAAC
ACT2_R	GAAAGAGCGGAAGAAGATGAG
NIT2_F	TACAACGATACTCCCGCCAC
NIT2_R	CACCCCTAAACCAAACCTAAAAC
erf022qp2F	TCTCCATTAGACTCGCCGAG
erf022qp2R	AAACTCATCCCTATCGTGCTGA
Lhcb2.4_F	CCGAAAACACACCATCATACC
Lhcb2.4_R	TCCCAACATTGCCCATCTAC
